# Supplementary material for: Faecalibacterium prausnitzii A2-165 metabolizes host- and media-derived chemicals and induces transcriptional changes in colonic epithelium in GuMI human gut microphysiological system
Source: Microbiome Res Rep. 2024 May 22;3(3):30. doi: 10.20517/mrr.2024.14 (PMC11480719; doi:10.20517/mrr.2024.14)
Supplement: Supplementary file 2 [file mrr-3-3-30-SupplementaryMaterials.xlsx]

## Sheet: Supplementary Table 1
Supplementary Table 1. Peak area ratio of target analytes over internal standards
	Conditions	1-methylnicotinamide	2,3-BPG	2-aminoadipate	2-hydroxyglutarate	2-oxoadipate	3-hydroxybutyrate	3-phosphoglycerate	3-ureidopropionate	5-hydroxyindole_3-acetate	6-phosphogluconate	acetoacetate	acetylcarnitine	acetyl-CoA	acetylserine	adenine	adenosine	ADP	ADP-ribose	AICAR	alanine	alanine_13C3-15N	allantoin	alpha-ketoglutarate	alpha-lipoic_acid	AMP	anserine	arginine	arginine_13C6-15N4	argininosuccinate	asparagine	aspartate	aspartate_13C4-15N	ATP	beta-alanine	betaine	butyryl_carnitine	C5_carnitines	cAMP	carbamoyl_aspartate	carnitine	carnosine	CDP	choline	cis-aconitate	citrate	citrulline	CMP	creatine
FP48_1	GuMI-FP	0	0	0.582	1.117	0	0	0.144	0	0	0	0	0	0	4.912	0.207	0	0	0	0	26.975	0	0	0	0	0.134	0	19.223	0	0	1.45	9.577	0	0	0	38.696	0	0	0.012	0	0.492	0	0	0.882	0	2.204	0.33	0	0.044
FP48_2	GuMI-FP	0	0	0.604	1.268	0	0	0.078	0	0	0	0	0	0	5.887	0.194	0.029	0	0	0	25.576	0	0	0	0	0.115	0	19.119	0	0	1.397	9.819	0	0	0	35.18	0	0	0.014	0	0.441	0	0	0.879	0	2.201	0.247	0	0.029
FP48_3	GuMI-FP	0	0	0.543	3.971	0	0	3.369	0	0	0	0	0	0	5.96	0.977	0.191	0	0	0	51.802	0	0	0	0	0.157	0	27.433	0	0	1.658	13.453	0	0	0	46.922	0	0	0	0	4.815	0	0	1.679	0.078	4.047	0.205	0	0.123
FP48_4	GuMI-FP	0	0	0.568	2.704	0	0	1.541	0	0	0	0	0	0	4.676	0.439	0.076	0	0	0	36.088	0	0	0	0	0.168	0	22.845	0	0	1.708	13.496	0	0	0	43.184	0	0	0	0	0.643	0	0	1.041	0	2.914	0.201	0	0.049
FP48_5	GuMI-FP	0	0	0.572	1.85	0	0	0.289	0	0	0	0	0	0	6.601	0.459	0.045	0	0	0	31.267	0	0	0	0	0.148	0	20.389	0	0	1.318	10.177	0	0	0	36.585	0	0	0.022	0	0.513	0	0	1.034	0	2.238	0.256	0	0.037
FP48_6	GuMI-FP	0	0	0.67	1.551	0	0	0.335	0	0	0	0	0	0	8.578	0.761	0.115	0	0	0	52.055	0	0	0	0	0.125	0	21.707	0	0	1.372	10.261	0	0	0	37.741	0	0	0.023	0	0.488	0	0	1.309	0	1.704	0.222	0	0.029
FP48_7	GuMI-FP	0	0	0.782	2.517	0	0	0.15	0	0	0	0	0	0	6.052	0.21	0	0	0	0	39.265	0	0	0	0	0.19	0	26.56	0	0	1.527	14.22	0	0	0	50.292	0	0	0.01	0	0.88	0	0	1.915	0.072	2.35	0.338	0	0.069
FP48_8	GuMI-FP	0	0	0.659	1.651	0	0	0	0	0	0	0	0	0	7.702	0.131	0	0	0	0	36.255	0	0	0	0	0.153	0	23.038	0	0	1.257	12.448	0	0	0	47.729	0	0	0.007	0	0.66	0	0	1.575	0	1.738	0.264	0	0.055
Nb48_1	GuMI-NB	0	0	0.637	0.807	0	0	0	0	0	0	0	0	0	10.307	1.35	2.571	0	0	0	43.118	0	0	0.153	0	0.199	0	24.779	0	0	1.64	5.991	0	0	0	49.772	0	0	0.011	0	1.138	0	0	1.121	0	3.725	0.283	0	0.076
Nb48_2	GuMI-NB	0	0	0.586	0.618	0	0	0	0	0	0	0	0	0	5.255	1.114	2.184	0	0	0	28.861	0	0	0.074	0	0.139	0	20.575	0	0	1.409	5.224	0	0	0	40.772	0	0	0	0	0.569	0	0	0.926	0	2.356	0.148	0	0.042
Nb48_3	GuMI-NB	0	0	0.521	0.555	0	0	0	0	0	0	0	0	0	6.822	1.142	2.217	0	0	0	28.673	0	0	0.072	0	0.154	0	21.442	0	0	1.423	5.733	0	0	0	42.262	0	0	0	0	0.571	0	0	0.902	0	2.646	0.151	0	0.046
Nb48_4	GuMI-NB	0	0	0.514	0.517	0	0	0	0	0	0	0	0	0	6.472	2.432	0.88	0	0	0	22.853	0	0	0.068	0	0.163	0	18.357	0	0	1.224	4.795	0	0	0	38.28	0	0	0	0	0.491	0	0	0.893	0	2.386	0.189	0	0.028
Nb48_5	GuMI-NB	0	0	0.452	0.472	0	0	0	0	0	0	0	0	0	5.459	1.041	2.046	0	0	0	24.954	0	0	0.073	0	0.131	0	17.982	0	0	1.331	5.09	0	0	0	39.886	0	0	0	0	0.528	0	0	0.878	0	2.494	0.203	0	0.036
Nb48_6	GuMI-NB	0	0	0.613	0.689	0	0	0	0	0	0	0	0	0	5.005	1.442	2.882	0	0	0	32.4	0	0	0.139	0	0.154	0	24.474	0	0	1.567	6.239	0	0	0	52.385	0	0	0.013	0	0.754	0	0	1.523	0	3.079	0.262	0	0.058
Nb48_7	GuMI-NB	0	0	0.532	0.722	0	0	0	0	0	0	0	0	0	5.002	1.348	2.63	0	0	0	31.955	0	0	0.079	0	0.16	0	23.193	0	0	1.594	6.046	0	0	0	49.981	0	0	0	0	0.654	0	0	1.141	0	3.424	0.214	0	0.046
Nb48_8	GuMI-NB	0	0	0.449	0.46	0	0	0	0	0	0	0	0	0	6.838	1.184	2.179	0	0	0	33.052	0	0	0.062	0	0.136	0	20.122	0	0	1.435	4.982	0	0	0	43.787	0	0	0	0	0.542	0	0	0.931	0	2.562	0.162	0	0.032
S48_1	Static	0	0	0.574	0.701	0	0	0	0	0	0	0	1.702	0	9.178	0.386	0.047	0	0	0	6.584	0	0	1.277	0	0.174	0	11.432	0	0	1.083	0	0	0	0	25.952	0	0	0	0	7.979	0	0	2.888	0.086	6.347	0.216	0.184	0.172
S48_2	Static	0	0	0.733	0.951	0	0	0	0	0	0	0	1.422	0	9.589	0.422	0.047	0	0	0	11.204	0	0	1.564	0	0.211	0	14.916	0	0	1.323	0	0	0	0	43.477	0	0	0	0	11.817	0	0	3.463	0.093	8.304	0.381	0.243	0.206
S48_3	Static	0	0	0.94	1.186	0	0	0	0	0	0	0	0.688	0	9.966	0.402	0.042	0	0	0	59.683	0	0	1.041	0	0.153	0	34.152	0	0	2.612	0	0	0	0	65.335	0	0	0	0	7.363	0	0	3.659	0.137	10.917	0.392	0.188	0.276
S48_4	Static	0	0	0.891	1.304	0	0	0	0	0	0	0	0.704	0	15.801	0.359	0.028	0	0	0	57.197	0	0	1.148	0	0.113	0	34.48	0	0	2.524	0	0	0	0	65.485	0	0	0	0	7.638	0	0	3.416	0.173	10.669	0.388	0.141	0.27
S48_5	Static	0	0	0.536	0.801	0	0	0	0	0	0	0	0.557	0	9.29	0.29	0.031	0	0	0	44.728	0	0	0.663	0	0.064	0	26.697	0	0	1.662	0	0	0	0	44.891	0	0	0	0	6.328	0	0	2.735	0.093	7.133	0.252	0	0.183
S48_6	Static	0	0	0.887	1.504	0	0	0	0	0	0	0	1.162	0	26.843	0.473	0.09	0	0	0	68.1	0	0	2.501	0	0.235	0	43.98	0	0	2.864	0	0	0	0	78.2	0	0	0	0	13.189	0	0	5.678	0.282	16.169	0.642	0.279	0.236
S48_7	Static	0	0	0.726	1.175	0	0	0	0	0	0	0	0.656	0	7.356	0.385	0.06	0	0	0	9.346	0	0	1.617	0	0.24	0	16.055	0	0	1.523	0	0	0	0	49.21	0	0	0	0	6.556	0	0	3.368	0.145	11.497	0.294	0.241	0.131
S48_8	Static	0	0	0.754	1.087	0	0	0	0	0	0	0	0.842	0	8.306	0.354	0.061	0	0	0	12.763	0	0	1.547	0	0.221	0	20.102	0	0	1.739	0	0	0	0	46.904	0	0	0	0	6.763	0	0	4.026	0.129	9.208	0.348	0.222	0.128
[truncated: 121 more columns]

## Sheet: Supplementary Table 2
Supplementary Table 2. 76 compounds reliably detected that are included in the analysis using Metaboanalyst. rules of exclusion: non zeros in at least 7 sapmles, at least one condition has 6 detected samples
	Conditions																								Found in Poyet et al. 2019 Nat. Med.
	GuMI-FP								GuMI-NB								Static
Chemical names	FP48_1	FP48_2	FP48_3	FP48_4	FP48_5	FP48_6	FP48_7	FP48_8	Nb48_1	Nb48_2	Nb48_3	Nb48_4	Nb48_5	Nb48_6	Nb48_7	Nb48_8	S48_1	S48_2	S48_3	S48_4	S48_5	S48_6	S48_7	S48_8
2-aminoadipate	0.582	0.604	0.543	0.568	0.572	0.67	0.782	0.659	0.637	0.586	0.521	0.514	0.452	0.613	0.532	0.449	0.574	0.733	0.94	0.891	0.536	0.887	0.726	0.754	no
2-hydroxyglutarate	1.117	1.268	3.971	2.704	1.85	1.551	2.517	1.651	0.807	0.618	0.555	0.517	0.472	0.689	0.722	0.46	0.701	0.951	1.186	1.304	0.801	1.504	1.175	1.087	no
3-phosphoglycerate	0.144	0.078	3.369	1.541	0.289	0.335	0.15	0	0	0	0	0	0	0	0	0	0	0	0	0	0	0	0	0	yes
acetylcarnitine	0	0	0	0	0	0	0	0	0	0	0	0	0	0	0	0	1.702	1.422	0.688	0.704	0.557	1.162	0.656	0.842	yes
acetylserine	4.912	5.887	5.96	4.676	6.601	8.578	6.052	7.702	10.307	5.255	6.822	6.472	5.459	5.005	5.002	6.838	9.178	9.589	9.966	15.801	9.29	26.843	7.356	8.306	no
adenine	0.207	0.194	0.977	0.439	0.459	0.761	0.21	0.131	1.35	1.114	1.142	2.432	1.041	1.442	1.348	1.184	0.386	0.422	0.402	0.359	0.29	0.473	0.385	0.354	yes
adenosine	0	0.029	0.191	0.076	0.045	0.115	0	0	2.571	2.184	2.217	0.88	2.046	2.882	2.63	2.179	0.047	0.047	0.042	0.028	0.031	0.09	0.06	0.061	yes
alanine	26.975	25.576	51.802	36.088	31.267	52.055	39.265	36.255	43.118	28.861	28.673	22.853	24.954	32.4	31.955	33.052	6.584	11.204	59.683	57.197	44.728	68.1	9.346	12.763	yes
alpha-ketoglutarate	0	0	0	0	0	0	0	0	0.153	0.074	0.072	0.068	0.073	0.139	0.079	0.062	1.277	1.564	1.041	1.148	0.663	2.501	1.617	1.547	no
AMP	0.134	0.115	0.157	0.168	0.148	0.125	0.19	0.153	0.199	0.139	0.154	0.163	0.131	0.154	0.16	0.136	0.174	0.211	0.153	0.113	0.064	0.235	0.24	0.221	no
arginine	19.223	19.119	27.433	22.845	20.389	21.707	26.56	23.038	24.779	20.575	21.442	18.357	17.982	24.474	23.193	20.122	11.432	14.916	34.152	34.48	26.697	43.98	16.055	20.102	yes
asparagine	1.45	1.397	1.658	1.708	1.318	1.372	1.527	1.257	1.64	1.409	1.423	1.224	1.331	1.567	1.594	1.435	1.083	1.323	2.612	2.524	1.662	2.864	1.523	1.739	yes
aspartate	9.577	9.819	13.453	13.496	10.177	10.261	14.22	12.448	5.991	5.224	5.733	4.795	5.09	6.239	6.046	4.982	0	0	0	0	0	0	0	0	yes
betaine	38.696	35.18	46.922	43.184	36.585	37.741	50.292	47.729	49.772	40.772	42.262	38.28	39.886	52.385	49.981	43.787	25.952	43.477	65.335	65.485	44.891	78.2	49.21	46.904	yes
cAMP	0.012	0.014	0	0	0.022	0.023	0.01	0.007	0.011	0	0	0	0	0.013	0	0	0	0	0	0	0	0	0	0	no
carnitine	0.492	0.441	4.815	0.643	0.513	0.488	0.88	0.66	1.138	0.569	0.571	0.491	0.528	0.754	0.654	0.542	7.979	11.817	7.363	7.638	6.328	13.189	6.556	6.763	no
choline	0.882	0.879	1.679	1.041	1.034	1.309	1.915	1.575	1.121	0.926	0.902	0.893	0.878	1.523	1.141	0.931	2.888	3.463	3.659	3.416	2.735	5.678	3.368	4.026	yes
cis-aconitate	0	0	0.078	0	0	0	0.072	0	0	0	0	0	0	0	0	0	0.086	0.093	0.137	0.173	0.093	0.282	0.145	0.129	no
citrate	2.204	2.201	4.047	2.914	2.238	1.704	2.35	1.738	3.725	2.356	2.646	2.386	2.494	3.079	3.424	2.562	6.347	8.304	10.917	10.669	7.133	16.169	11.497	9.208	yes
citrulline	0.33	0.247	0.205	0.201	0.256	0.222	0.338	0.264	0.283	0.148	0.151	0.189	0.203	0.262	0.214	0.162	0.216	0.381	0.392	0.388	0.252	0.642	0.294	0.348	yes
CMP	0	0	0	0	0	0	0	0	0	0	0	0	0	0	0	0	0.184	0.243	0.188	0.141	0	0.279	0.241	0.222	no
creatine	0.044	0.029	0.123	0.049	0.037	0.029	0.069	0.055	0.076	0.042	0.046	0.028	0.036	0.058	0.046	0.032	0.172	0.206	0.276	0.27	0.183	0.236	0.131	0.128	yes
creatinine	0.035	0.028	0.036	0.029	0.03	0.028	0.038	0.029	0.051	0.027	0.033	0.027	0.026	0.036	0.033	0.026	0.038	0.046	0.049	0.106	0.036	0.071	0.035	0.042	no
cystine	1.902	1.785	2.009	2.17	2.206	2.24	2.452	2.072	2.536	2.011	2.197	2.148	2.162	2.907	2.776	2.467	1.776	2.926	3.527	3.613	2.573	5.188	2.972	2.913	no
cytidine	0	0	0	0	0	0	0	0	0.058	0.022	0.026	0.017	0.021	0.024	0.021	0.025	0	0	0	0	0	0	0	0	yes
dihydroxyacetone_phosphate	0.146	0.166	0.607	0.639	0.182	0	0.494	0.334	0	0	0	0	0	0	0	0	0	0	0	0	0	0	0	0	no
F6P/G1P	1.202	1.376	2.205	1.859	0.918	1.145	2.307	1.845	0	0	0	0	0	0	0	0	0	0	0	0	0	0	0	0	yes
glucose	5.174	4.217	6.192	6.031	3.5	2.924	5.735	4.472	4.798	3.76	3.349	2.595	2.558	5.052	4.125	3.669	3.489	4.161	4.3	4.175	2.85	4.979	4.603	4.139	no
glucose_6-phosphate	3.044	3.529	6.351	6.027	2.238	2.202	5.751	3.881	0	0	0	0	0	0	0	0	0	0	0.24	0	0	0.259	0	0.152	no
glutamate	33.688	34.633	46.866	46.117	31.29	33.445	48.702	46.69	26.666	19.842	21.285	19.031	18.301	21.902	23.44	19.035	0.45	0.561	0.794	0.733	0.602	1.36	0.926	0.845	yes
glutamine	1.404	1.443	9.976	2.673	1.55	1.431	3.309	1.873	2.395	1.826	2.153	1.122	1.061	2.869	2.041	1.525	21.584	27.969	24.588	23.671	18.311	34.699	17.049	18.917	yes
glycerol_3-phosphate	0.229	0.232	0.466	0.403	0.254	0.174	0.401	0.46	0	0	0	0	0	0	0	0	0	0.072	0.082	0.073	0	0.183	0.118	0.139	yes
glycerophosphocholine	17.542	14.593	23.268	19.663	19.27	17.279	22.675	18.114	25.012	19.649	20.101	17.548	18.787	25.06	23.948	19.804	27.499	34.978	55.081	55.335	34.289	74.446	39.181	42.532	no
glycine	2.926	4.911	5.536	4.494	5.074	4.787	6.79	7.336	2.423	2.033	2.24	1.841	2.206	1.882	2.614	3.166	1.464	2.042	4.658	6.995	4.642	11.825	1.547	3.053	yes
guanidinoacetate	0.018	0.011	0.023	0.02	0.019	0	0.032	0.028	0.018	0.016	0.019	0.015	0.016	0.021	0.013	0.01	0.014	0.017	0.025	0.023	0.011	0.033	0.021	0.021	yes
guanine	2.62	2.64	3.792	3.161	2.378	2.355	3.071	2.847	0.376	0.378	0.295	0.586	0.258	0.198	0.22	0.246	0	0	0	0	0	0	0	0	yes
guanosine	0	0	0.102	0.063	0.009	0.011	0.003	0	0.637	0.431	0.462	0.286	0.41	0.514	0.516	0.481	0.018	0	0	0	0	0.017	0	0.019	yes
histidine	5.018	5.005	7.731	6.198	5.06	5.445	7.484	6.821	4.931	4.041	4.19	3.748	3.613	4.965	4.514	3.948	1.866	2.444	8.125	8.189	6.232	9.578	2.815	3.646	yes
hypoxanthine	2.357	2.422	3.493	4.109	3.28	3.142	4.117	4.355	0.959	0.816	0.852	0.896	0.848	1.429	1.162	0.974	4.474	5.784	8.098	7.769	6.176	9.943	6.652	6.682	yes
inosine	0	0	0.008	0.018	0	0	0	0	0.147	0.114	0.11	0.073	0.104	0.074	0.106	0.11	0.072	0.058	0.112	0.078	0.063	0.11	0.111	0.114	no
isoleucine	16.942	16.638	24.587	22.282	16.213	15.373	23.538	20.638	17.828	14.864	14.455	12.933	12.328	15.717	15.313	13.096	0.631	0.833	9.023	11.932	8.216	8.282	0.614	0.968	yes
itaconic_acid	0	0.115	0.419	0.342	0.219	0.339	0.337	0.231	0	0	0	0	0.053	0	0	0.121	0.109	0.13	0.11	0.13	0	0.217	0	0.085	no
lactate	6.887	6.759	37.198	8.938	8.839	7.365	11.813	10.328	6.148	6.079	5.826	7.665	5.013	6.892	5.307	4.291	70.719	89.226	104.065	104.911	84.514	141.152	69.572	68.357	yes
leucine	42.534	40.143	48.432	41.756	40.865	41.754	50.478	42.864	57.687	43.456	42.631	38.082	36.104	46.95	42.977	37.998	0.706	0.961	12.138	17.079	11.999	9.847	0.745	1.132	yes
lysine	36.03	36.786	43.693	43.265	38.485	43.317	47.769	40.228	45.499	37.89	36.376	35.42	34.326	41.431	40.599	36.321	33.234	38.363	62.44	61.929	46.476	77.98	39.981	49.998	yes
malate	0.917	0.864	1.434	1.028	1.092	1.407	1.231	1.303	1.193	0.767	0.742	0.695	0.685	0.883	0.885	0.764	1.901	2.574	3.638	3.172	2.267	4.659	2.778	2.601	no
methionine	7.997	7.967	10.514	9.381	8.718	9.287	10.984	10.046	9.108	7.524	7.604	7.142	6.873	8.586	8.146	7.468	0.117	0.162	2.055	3.322	2.18	1.816	0.169	0.228	yes
Na_acetylglutamine	0.185	0.127	0.229	0.226	0.155	0.15	0.245	0.252	0.112	0.063	0.094	0.085	0.084	0.145	0.122	0.1	0.109	0.152	0.219	0.215	0.108	0.219	0.144	0.162	no
N-acetylglutamate	0.355	0.313	0.588	0.724	0.378	0.356	0.708	0.6	0	0	0	0	0	0	0	0	0	0.098	0.087	0.075	0	0.165	0	0.086	no
Nε-Acetyl-L-lysine	0.44	0.428	0.744	0.638	0.371	0.412	0.822	0.587	0.159	0.161	0.153	0.123	0.14	0.172	0.16	0.142	0.063	0.105	0.161	0.205	0.137	0.251	0.106	0.113	no
nicotinamide	0.178	0.201	0.72	0.504	0.191	0.221	0.485	0.321	0.095	0.086	0.122	0.065	0.121	0.218	0.161	0.124	2.697	3.51	3.514	3.523	2.713	4.436	2.998	2.688	yes
ornithine	0.997	1.055	1.084	1.085	1.083	1.064	1.088	0.897	1.434	0.93	1.021	1.1	1.061	1.301	1.259	1.11	1.496	1.803	1.821	1.865	1.298	2.76	1.716	1.951	yes
orotate	0	0	0	0	0	0	0	0	0.025	0.02	0.016	0.02	0.014	0.016	0.015	0.016	0.014	0.014	0.024	0.026	0.015	0.024	0.019	0.018	no
palmitate	20.493	17.899	19.077	17.563	17.082	18.22	18.041	17.448	23.312	19.962	20.175	18.342	17.143	17.722	16.926	16.553	25.204	19.891	19.029	17.939	17.785	17.562	14.142	18.294	yes
pantothenic_acid	0	0	0	0	0	0	0	0	0.06	0.055	0.067	0.031	0.023	0.18	0.116	0.064	0.223	0.388	0.258	0.244	0.26	0.544	0.238	0.236	yes
phenylalanine	18.485	18.197	22.615	20.779	19.803	21.223	23.868	21.74	23.254	19.075	19.201	18.315	17.546	21.557	20.946	18.779	0.575	0.809	8.122	10.872	7.717	7.508	0.805	1.158	yes
phosphocholine	0.25	0.195	0.359	0.297	0.248	0.165	0.35	0.255	0.276	0.263	0.259	0.24	0.224	0.306	0.23	0.183	0.757	0.942	1.176	1.146	0.678	1.932	1.077	1.194	no
phosphoethanolamine	0	0	0	0	0	0	0	0	0	0	0	0	0	0	0	0	0	0.041	0.067	0.05	0.037	0.107	0.055	0.067	no
pipecolic_acid	0.13	0.15	0.156	0.162	0.142	0.24	0.17	0.158	0.181	0.127	0.148	0.128	0.129	0.141	0.166	0.168	0.076	0.101	0.153	0.118	0.112	0.148	0.117	0.095	yes
proline	10.435	10.71	18.744	14.298	9.193	9.176	16.296	15.609	5.36	3.947	4.157	3.537	3.478	4.89	4.6	4.085	6.105	13.129	13.991	12.882	10.18	25.187	13.13	10.368	yes
propionylcarnitine	0	0	0	0	0	0	0	0	0	0	0	0	0	0	0	0	0.028	0.027	0.018	0.02	0.014	0.033	0.022	0.024	no
pyruvate	0	0	0	0	0	0	0	0	0.055	0.047	0.053	0.01	0.033	0.044	0.044	0.031	0.095	0.085	0.118	0.098	0.077	0.121	0.073	0.069	yes
ribose/ribulose 5-phosphate	0	0	0	0	0	0	0	0	0	0	0	0	0	0	0	0	0.065	0.101	0.089	0.048	0.047	0.195	0.136	0.133	no
ribose_1-phosphate	0	0	0.104	0	0	0	0	0	0	0	0	0	0	0	0	0	0.386	0.472	0.638	0.569	0.368	0.785	0.576	0.531	no
saccharopine	0.117	0.095	0.118	0.13	0.115	0.111	0.152	0.11	0.113	0.108	0.103	0.1	0.117	0.125	0.119	0.079	0.113	0.158	0.153	0.169	0.12	0.253	0.137	0.175	no
serine	17.126	25.098	24.052	19.663	27.255	36.276	28.016	26.109	40.641	26.929	29.429	24.114	22.313	22.09	26.698	35.267	6.876	8.707	27.717	40.93	25.144	65.839	7.325	10.954	yes
succinate	1.405	1.32	1.709	1.628	1.374	1.927	1.913	2.065	2.099	1.528	1.654	1.435	1.505	1.991	1.684	1.665	1.578	2.247	2.243	2.092	1.547	2.858	1.796	1.926	yes
taurine	0	0	0	0	0	0	0	0	0	0	0	0	0.006	0.009	0	0	0.011	0.013	0.01	0.011	0.011	0.013	0.012	0.009	yes
threonine	14.291	12.414	20.271	15.74	15.255	13.718	18.988	16.788	15.522	13.882	13.619	11.886	12.496	17.628	16.01	13.943	16.449	21.476	35.493	33.236	26.113	42.947	19.77	22.018	yes
tryptophan	3.082	2.962	3.307	3.412	3.332	3.261	3.623	3.344	3.898	3.214	3.229	3.064	2.971	3.485	3.508	3.07	0.042	0.049	0.75	1.136	0.789	0.607	0.044	0.075	yes
tyrosine	6.217	6.079	9.098	7.118	6.328	6.704	8.73	7.448	7.581	6.011	5.769	5.565	5.565	7.421	6.71	5.908	0.685	0.997	6.472	7.142	5.404	7.832	1.017	1.501	yes
uracil	0.172	0.17	0.314	0.312	0.189	0.207	0.256	0.22	0.096	0.07	0.063	0.074	0.069	0.076	0.072	0.06	0.103	0.098	0.14	0.125	0.092	0.154	0.106	0.099	yes
urate	0	0	0	0	0	0	0	0	0.037	0.013	0.014	0	0	0.029	0	0	0.911	0.855	0.799	0.893	0.556	1.16	0.624	0.595	yes
uridine	0	0	0	0	0	0	0	0	0.017	0.014	0.015	0.009	0.013	0.016	0.015	0.013	0.038	0.04	0.058	0.057	0.043	0.068	0.044	0.043	yes
valine	24.762	23.043	32.054	30.532	24.647	23.575	34.244	32.571	22.157	20.623	20.829	19.311	19.945	24.001	25.167	21.025	2.767	4.247	24.598	29.068	19.399	25.628	4.362	5.557	yes
xanthine	1.078	1.014	2.918	2.628	1.127	1.325	2.906	1.914	0.692	0.578	0.506	0.463	0.539	0.681	0.62	0.571	3.616	4.116	5.753	5.683	4.424	6.824	4.434	4.388	yes

## Sheet: Supplementary Table 3
Supplementary Table 3. Detected and significantly changed genes in GuMI-FP versus GuMI-NB					TF genes changed in GuMI-FP versus GuMI-NB. Fold change ≥ 2 with adjusted p value <0.05.
Symbol	log2FoldChange	padj	#N/A: Transcript of the gene was not detected in cells under one or both of the conditions		Symbol	log2FoldChange	padj
ZBTB8B	0.253121	0.619883			ZNF621	-1.57111	5.29e-13
GSX2	#N/A	#N/A			EMX1	2.0543	0.000429051
TBX2	#N/A	#N/A			ZNF718	-1.12635	0.0460005
PAX8	-0.839289	0.0175216			FOSL1	-2.11598	7.31e-10
CREB3L1	-0.532291	0.00285507			MTF1	1.24281	2.19e-11
NKX6-1	0.968451	0.130843			ARID3A	1.33077	7.36e-14
ZNF621	-1.57111	5.29e-13			FOXQ1	-1.06798	0.00196689
ZNF138	-0.359595	0.338876			SNAI3	1.54425	0.00058689
ZNF654	-0.221616	0.215092			MECOM	-1.22347	2.05e-09
POU3F3	#N/A	#N/A			ZXDA	-1.79616	4.16e-05
ALX1	#N/A	#N/A			HES4	1.02521	9.09e-08
EMX1	2.0543	0.000429051			ZNF837	-1.02181	0.027734
ZNF718	-1.12635	0.0460005			ZNF26	-1.02629	2.76e-06
VSX2	#N/A	#N/A			ZSCAN20	-1.02153	0.0183596
POU1F1	-0.251937	0.619883			ZNF75D	-1.00203	6.13e-06
RARA	0.914404	1.06e-18			MXD1	1.40648	0.00116459
TLX3	0.145494	0.89886			ETV5	1.80447	6.52e-14
ZIC2	0.120512	0.913285			CEBPD	-1.9094	3.48e-17
ZNF226	-0.43635	0.00483435			HMGB2	1.09753	0.0228807
ZNF808	-0.702394	0.00543323			EGR3	1.3843	0.0374948
AC067968.1	0.403797	0.619883			HOXA11	1.81657	1.59e-28
NR3C1	0.279675	0.187035			LHX6	1.2355	0.0426635
HIC2	0.830949	5.47e-05			ZNF16	-1.1585	3.01e-05
ZNF442	0.675243	0.39657			ZNF70	-1.24399	0.00422534
FOSL1	-2.11598	7.31e-10			ZNF786	-1.73314	0.0049138
MTF1	1.24281	2.19e-11			ZNF143	1.05124	1.45e-06
YBX3	-0.259277	0.0126196			PBRM1	-1.08623	9.17e-13
ZNF705A	#N/A	#N/A			BCL11B	-2.03511	8.97e-11
NFE2	-0.433875	0.616125			ZNF543	-1.2784	0.000224156
RAX2	#N/A	#N/A			TFAP4	-2.00766	3.87e-08
SP1	-0.115961	0.515415			HEY1	2.3953	4.09e-08
ARID3A	1.33077	7.36e-14			ATF5	-2.09718	5.06e-18
FEZF1	#N/A	#N/A			MYB	-1.92045	7.21e-09
THAP4	-0.314282	0.0223659			SP2	1.02961	4.73e-05
ZNF286A	0.225214	0.400864			MAFA	1.36079	0.0271586
FOXQ1	-1.06798	0.00196689			SATB1	-1.17884	2.72e-13
AIRE	#N/A	#N/A			SIM2	1.26051	0.0287857
SNAI3	1.54425	0.00058689			ZBTB8A	-1.69784	2.19e-06
ZNF224	-0.844039	3.84e-05			AC002310.5	-1.71417	0.00706014
ATOH8	0.539523	0.550365			GCFC2	-1.36703	3.1e-05
MECOM	-1.22347	2.05e-09			ZBTB38	-1.1365	5.64e-13
ZNF45	-0.139826	0.68503			ZNF600	-1.3853	5.03e-09
ZNF674	-0.433437	0.545773			HOXA1	1.22773	3.65e-09
ZXDA	-1.79616	4.16e-05			ZNF493	-1.37177	0.00308011
ST18	#N/A	#N/A			ZNF239	-2.51736	5.34e-06
NKX6-2	0.239777	0.620407			ZNF385A	2.25195	1.65e-17
ZNF689	-0.898413	0.00112244			C11orf95	-1.71625	1.19e-11
ZNF449	0.146876	0.749161			LHX2	2.40046	6.64e-05
ZNF2	0.33784	0.471533			POU2F1	1.56315	7.93e-10
TFDP2	-0.0380236	0.865681			ZNF780B	-1.49573	0.00117849
ZBTB25	0.311244	0.132395			ZNF443	-1.38616	2.98e-05
PIAS4	0.928043	3.29e-05			ETV1	-1.12342	0.000286997
HES4	1.02521	9.09e-08			HMG20B	1.02363	6.87e-14
ZNF592	0.351223	0.121431			MYBL2	1.35411	0.00145733
WT1	0.261568	0.619883			EGR2	1.43285	0.0293386
ZBTB49	-0.0393251	0.983001			OTX1	1.95258	0.000784191
PAX5	#N/A	#N/A			SCRT1	1.94652	0.00171685
MAFG	0.228603	0.491762			ZNF253	-1.36159	0.00828708
ZNF837	-1.02181	0.027734			ZNF333	1.61929	3.71e-05
FOXD4	0.0581955	0.942911			ZNF180	-1.47642	1.86e-05
GATA3	0.837681	0.238659			ZNF112	-2.2049	2.62e-06
HOMEZ	-0.565643	0.0662591			TADA2A	-1.05119	0.000423527
ZNF26	-1.02629	2.76e-06			ZNF688	-1.2756	0.00378682
ZSCAN20	-1.02153	0.0183596			DMBX1	1.61568	0.00207085
MEOX2	#N/A	#N/A			HMGA2	-1.25566	8.92e-05
DMRTA1	-0.63767	0.355568			DACH1	-1.43917	0.0292368
ZNF567	0.0776936	0.824938			MEF2D	1.29022	1.72e-12
OVOL1	-0.453043	0.055961			ZNF287	-1.01618	0.00905332
PRRX2	0.491822	0.545926			ZNF37A	-1.3268	2.09e-09
MAFB	0.519012	0.264883			OSR2	2.0079	0.00114963
ZNF195	-0.821453	3.73e-05			TOX	-1.57451	0.00896923
ZNF75D	-1.00203	6.13e-06			ZNF311	-2.20038	5.82e-08
PIAS2	0.127587	0.446138			ZXDB	-1.2552	1.13e-08
FOXJ1	-0.0585223	0.878562			ZNF528	-1.37611	4.7e-05
GRHL1	0.591062	0.000463231			SMAD1	-1.02256	6.74e-07
KLF11	0.805257	0.00842668			FOXH1	-1.32376	0.0313947
ATF2	0.634918	0.000218681			ZFX	-1.12895	6.71e-07
NFAT5	0.0254647	0.956481			SP4	1.28786	0.0110331
MXD1	1.40648	0.00116459			CEBPB	1.048	3.51e-10
SMAD3	0.710377	2.77e-06			ZNF879	-1.72409	0.00448908
DMRT2	0.25453	0.619883			RFX2	1.62924	1.06e-11
BARHL1	#N/A	#N/A			ZNF775	1.70481	1.38e-05
IKZF4	0.654306	0.0201809			ELF2	-1.30111	3.32e-15
ZNF607	-0.949225	0.000798638			BARX1	2.33425	0.000116071
E2F7	0.978586	0.185496			ZNF572	-1.78202	0.00334965
ZNF595	0.171906	0.652248			GTF2IRD2B	-1.4689	0.000133697
ETV5	1.80447	6.52e-14			ONECUT3	-1.07309	1.72e-06
CSRNP3	0.121494	0.918169			IRF1	1.26952	1.61e-18
CEBPD	-1.9094	3.48e-17			TSC22D3	1.45594	2.49e-07
ZNF669	-0.276686	0.55431			ZNF790	-1.19838	0.0199487
TBX22	#N/A	#N/A			ZNF605	-1.13624	4.43e-05
ZNF304	-0.452172	0.02636			FOXA1	-1.48141	1.03e-15
FOXN4	#N/A	#N/A			PITX3	2.13549	0.000244599
TBX6	-0.701105	0.0511359			ZNF248	-1.26901	0.000135691
ZBED2	-0.127908	0.907468			BCL6	1.44063	5.1e-22
HES5	-0.028636	1			POU5F1B	-2.87361	3.02e-13
ZNF283	-0.989101	0.00294964			SNAI1	1.65857	0.000558497
PLAG1	0.613957	0.00228495			MIS18BP1	-1.04324	2.44e-05
ZNF512B	0.686733	0.175404			DBP	1.16498	1.05e-08
ZNF486	#N/A	#N/A			ZNF551	-1.14285	0.00015106
ZMIZ2	0.725703	0.00685596			ZNF606	-1.06604	7.43e-06
TERF2	0.359955	0.00985625			ZFP3	-1.29762	0.0258632
TFAM	-0.756165	7.91e-07			PBX4	1.56802	2.95e-06
LCORL	0.191498	0.599848			ZFHX3	-1.07645	6.06e-07
THAP5	-0.89437	1.81e-05			FOXD1	2.30597	2.55e-08
TCF15	0.298209	0.595801			SREBF1	1.97592	1.94e-51
ZNF75A	-0.955633	0.00880713			ZNF69	-1.91152	0.000860466
HMGB2	1.09753	0.0228807			NR1H3	-1.25584	1.24e-09
EGR3	1.3843	0.0374948			ZNF649	-1.37727	1.84e-07
ZFP69B	-0.99821	0.113447			ZNF518A	-1.20333	8.27e-18
USF1	0.614591	1.59e-06			RELA	1.29935	2.02e-07
TBR1	#N/A	#N/A			CREB3L3	1.84912	0.00260547
SMAD2	0.349619	0.00162489			SAMD11	1.49312	6.91e-07
ZNF165	-0.879335	0.00060812			CARHSP1	1.44939	8.08e-38
HOXA11	1.81657	1.59e-28			ZNF234	-1.00438	0.00508311
LMX1A	#N/A	#N/A			PAX6	1.78739	0.00442167
LHX6	1.2355	0.0426635			HOXD8	1.50007	0.0132598
ZNF155	-0.158676	0.611626			IRF7	2.5628	4.23e-16
ZNF16	-1.1585	3.01e-05			ID2	1.29991	0.00219635
ZNF225	-0.0963684	0.873967			ISL2	2.08595	0.000718954
ZSCAN10	#N/A	#N/A			ZNF710	-1.20251	1.51e-12
HNF1B	0.112957	0.56956			ZNF470	-1.31481	0.000287671
AC008758.1	-0.310165	0.710109			ZSCAN12	-1.00382	0.000488699
HOXA13	0.780839	3.77e-07			ZNF568	1.19376	0.00133733
MKX	#N/A	#N/A			ZNF217	1.25311	2.51e-18
TBX1	0.739426	0.368867			TSC22D2	1.18152	3.36e-07
ZNF70	-1.24399	0.00422534			ETV3	1.32167	9.86e-11
ZNF282	-0.397993	0.00533763			EGR1	-1.11456	0.0443209
PRDM13	#N/A	#N/A			ZNF614	-1.05366	1.72e-05
ZNF786	-1.73314	0.0049138			ZNF34	1.50759	0.000495981
ZNF547	-0.32165	0.689825			ZNF367	1.67886	0.00155642
EOMES	#N/A	#N/A			ZNF888	-1.07221	0.00431017
HOXB1	#N/A	#N/A			ZSCAN2	1.55627	1.3e-21
ZKSCAN3	-0.162378	0.797537			ZNF12	-1.1572	3.42e-08
ZNF648	#N/A	#N/A			ZNF827	-1.27209	5.41e-09
MECP2	0.298363	0.0420236			ZBTB12	-1.67405	0.000209985
WIZ	-0.0533483	0.780966			ZNF629	-1.75796	9.05e-10
ZNF317	0.215491	0.322047			PLAGL1	-1.38973	1.36e-10
ZGLP1	-0.0385377	0.993901			ISX	-2.22811	1.7e-10
BACH2	-0.0464224	0.982754			ARID5A	1.35344	5.83e-14
IRX4	#N/A	#N/A			SIX1	1.69096	0.00734855
IRF4	#N/A	#N/A			ONECUT2	2.6586	6.84e-06
HOXA9	0.930598	6.89e-09			ZFY	-1.98221	2.25e-13
SMAD7	0.456905	0.172645			POU6F1	-1.81335	2.7e-05
ZNF613	-0.449115	0.360638			HAND1	2.34046	0.000111175
SOX30	-0.153046	0.895233			PAX9	2.90115	2.1e-08
TSC22D4	0.586271	8.17e-06			ZNF653	-1.02563	0.000248866
MEOX1	#N/A	#N/A			ZFP69	-2.26773	1.45e-05
ZNF438	-0.116955	0.763197			ZNF747	-1.24222	0.00176514
TCF4	0.177521	0.798979			ATF7	1.06549	1.34e-08
ZBTB18	0.226442	0.32541			ZNF74	-1.41751	4.42e-09
RBPJL	#N/A	#N/A			MSX1	1.57299	0.0130761
LYL1	-0.0418375	0.986853			ZNF564	-1.21926	6.46e-08
BHLHE22	#N/A	#N/A			ARID1B	-1.32878	1.53e-14
AC010422.6	-0.508991	0.566365			DLX4	1.72047	0.00633257
IRF3	-0.120433	0.751483			ZNF33B	-1.46649	3.1e-06
ZNF260	-0.930989	0.000282843			ZBTB42	-1.51639	3.97e-07
PROX2	#N/A	#N/A			ZNF320	-1.15381	8.16e-18
TP63	-0.0230726	0.993901			ZNF783	-1.34983	1.09e-07
HOXA6	-0.812977	0.0121219			MSX2	1.36182	8.06e-09
DMRTB1	#N/A	#N/A			ZNF616	-1.27769	3.82e-05
CCDC169-SOHLH2	#N/A	#N/A			ATF3	1.81515	1.55e-05
YY2	-0.230003	0.774279			ZNF302	-1.05357	0.000606042
ZNF143	1.05124	1.45e-06			ZFP41	-1.08856	0.0155615
PBRM1	-1.08623	9.17e-13			SMARCA1	-1.63248	1.03e-06
ZNF841	0.67322	0.0195644			ZNF334	-1.01771	0.00207657
ADNP	-0.40653	0.0145903			ZNF181	-1.7162	5.4e-09
SPIB	0.305914	0.670453			SMAD9	-1.07537	0.00998311
BCL11B	-2.03511	8.97e-11			ZNF502	-1.37628	0.000240149
ZNF513	-0.522034	0.0152053			ZNF594	-1.34428	0.0400527
NEUROD6	#N/A	#N/A			ZBTB1	-1.04641	4.12e-08
SRF	0.344921	0.00926766			ZNF41	-1.17982	0.00123149
TBXT	#N/A	#N/A			ZNF485	-2.22853	5.11e-05
HOXD9	0.519928	0.555901			ZBTB26	-1.49939	0.000268186
ZBTB47	-0.712775	0.00437387			ZNF215	-1.00213	0.00115779
ZNF22	0.515599	0.0454337			ZKSCAN2	-1.17574	0.00191046
NFXL1	-0.00197069	1			TCFL5	1.06841	4.34e-09
ZNF543	-1.2784	0.000224156			E2F3	-1.22942	7.57e-06
ZNF540	-0.162622	0.887015			GLI1	1.779	0.00453759
SOX14	#N/A	#N/A			UBTF	-1.35033	1.23e-13
TFAP4	-2.00766	3.87e-08			HINFP	1.11013	8.35e-06
ASCL2	1.19669	0.0830362			CREB3L4	-1.05962	0.00766822
HEY1	2.3953	4.09e-08			ZNF655	-1.60909	1.81e-11
EBF3	0.419281	0.487181			ZNF396	-1.25087	0.00415367
XBP1	-0.868328	4.43e-09			ZBED3	-2.00434	1.09e-05
ZNF562	-0.528872	0.000164115			ZNF785	-1.49886	4.66e-05
PROP1	#N/A	#N/A			HOXA4	1.30572	0.000296347
CDX4	#N/A	#N/A			ZFP30	-1.28891	0.00029729
SOX10	#N/A	#N/A			NR4A1	1.01134	0.0338906
BORCS8-MEF2B	0.795084	0.0626175			ZNF585B	-1.02662	0.000780662
ZNF211	0.176706	0.619883			GLI2	2.18559	1.14e-06
ZNF266	-0.756597	5.1e-06			ZNF813	-1.45667	1.3e-06
ZNF580	0.532373	0.0106596			SOX12	-1.49282	9.07e-13
OVOL3	#N/A	#N/A			ZNF518B	-1.64657	1.06e-09
ZNF391	-1.10853	0.106968			SNAI2	1.62857	0.00601488
ATOH1	#N/A	#N/A			FOXL1	-1.65727	2.86e-10
ATF5	-2.09718	5.06e-18			NR1D1	1.19878	7.44e-07
MYB	-1.92045	7.21e-09			ZBTB7C	-2.24916	5.78e-26
ALX3	#N/A	#N/A			ZNF619	-1.42634	0.000105266
SP2	1.02961	4.73e-05			ZBTB2	-1.07094	2.34e-08
THAP2	-0.221863	0.656209			IRF6	1.3815	4.03e-11
GATA2	0.939732	0.00441445			ZBED1	-1.90319	3.43e-18
CDX2	-0.461674	0.00507183			JUND	1.9035	1.11e-09
OLIG2	#N/A	#N/A			ESRRG	-1.49358	0.0224166
SIM1	#N/A	#N/A			TP53	-2.03557	3.93e-25
ZNF445	0.35506	0.0775311			ZNF514	-1.34121	0.000109861
YBX2	0.594189	0.0140568			ZNF780A	-1.34126	1.57e-05
ZBTB10	0.357296	0.166786			NFIB	-1.03137	2.23e-06
ZIK1	0.485251	0.412711			FOXO6	2.49808	6.17e-11
ZNF611	-0.893827	0.0158522			ZNF630	-1.3533	0.00871441
DLX2	0.675058	0.283954			ZNF662	-1.5369	0.00944335
RREB1	-0.0970861	0.413564			TOX2	2.1526	1.73e-19
GATA1	#N/A	#N/A			ZNF415	-1.43139	0.00109016
BHLHA15	-0.665924	0.314289			PMS1	-1.05374	2.36e-05
SOX21	#N/A	#N/A			MYC	-3.28082	1.56e-33
MAFA	1.36079	0.0271586			POU2F3	1.37791	0.000721381
PITX1	-0.152393	0.754479			ZBTB43	1.72729	2.25e-08
ZNF286B	0.495684	0.557231			NPAS1	1.96034	4.69e-11
TGIF2LX	#N/A	#N/A			E2F8	1.15218	0.00928353
SATB1	-1.17884	2.72e-13			ZNF300	-1.62948	0.00208847
SIM2	1.26051	0.0287857			HES7	2.14932	1.22e-07
EN1	#N/A	#N/A			AHRR	1.01363	0.00868812
ZNF845	-0.607079	0.00896923			ZNF33A	-1.34676	1.98e-16
DRGX	#N/A	#N/A			MYNN	1.13903	7.13e-06
MAX	0.986868	2.63e-12			LBX2	-1.35276	0.0395778
ZNF696	-0.558472	0.202495			ZNF48	-1.02716	0.00354409
ZNF521	#N/A	#N/A			CSRNP1	1.04489	7.91e-05
ZFP62	-0.87372	0.00332544			ZNF275	-1.4364	9.43e-09
GLI3	0.952794	0.0782592			ZNF566	-1.5987	3.75e-07
ZBTB8A	-1.69784	2.19e-06			ZSCAN29	-1.6217	2.12e-09
ZNF791	-0.553456	0.000301375			ZNF268	-1.66406	2.82e-10
ZFP42	#N/A	#N/A			ZBTB45	-1.23023	6.08e-12
TGIF1	-0.678368	2.47e-06			ZNF189	-1.70092	1.21e-10
ZNF557	-0.319505	0.368379			TP73	1.22407	0.0455214
MEIS3	0.829398	2.03e-05			ZNF587B	-1.11534	0.0018961
ZNF565	0.292502	0.583065			ZBTB17	1.66293	5.37e-15
AC002310.5	-1.71417	0.00706014			CREB5	2.33385	2.03e-12
DLX1	#N/A	#N/A			POU4F1	3.98975	3.26e-29
OLIG1	-0.136252	0.876223			LMX1B	3.419	9.55e-11
GCFC2	-1.36703	3.1e-05			MBD1	1.10403	1.74e-07
ZNF124	-0.153625	0.897269			SOX6	-1.17108	0.0312668
ZBTB5	0.473586	0.00130406			DDIT3	1.87168	6.11e-11
ZNF554	-0.262388	0.586603			ZKSCAN7	-1.36427	9.13e-05
ZBTB38	-1.1365	5.64e-13			ZNF30	-1.2622	0.0112283
ZNF600	-1.3853	5.03e-09			PITX2	2.45393	4.19e-05
BSX	#N/A	#N/A			ZNF772	-1.26124	0.000634747
BHLHE41	-0.895655	0.000114976			NFE2L3	-1.22998	8.35e-08
ZSCAN23	0.168593	0.879198			ZNF708	-1.99529	1.79e-05
HOXA1	1.22773	3.65e-09			HNF4G	-1.08158	2.14e-08
MLX	-0.0300113	0.913364			ZNF81	-1.37347	0.00130587
TSC22D1	0.57501	8.47e-08			AC010487.3	-2.21658	0.000285179
EGR4	#N/A	#N/A			RELB	1.09917	3.23e-05
DUXA	#N/A	#N/A			ADNP2	1.01731	4.4e-05
ZNF493	-1.37177	0.00308011			GABPB1	-1.63418	2.15e-28
CREBZF	0.212184	0.604586			KIAA1549	-1.1321	0.000155909
PAX1	#N/A	#N/A			TCF19	2.96964	7.07e-13
THAP11	0.454685	0.00169626			CARF	-1.27748	0.00431496
ARID4A	-0.419731	0.00107266			LYAR	-1.34189	3.66e-08
ZSCAN22	-0.0335738	0.982984			ELMSAN1	1.26318	2.3e-10
ZNF729	#N/A	#N/A			ZNF280B	-1.1132	0.0430364
ZNF221	-0.888953	0.100099
FOXN1	-0.0110141	1
MSGN1	#N/A	#N/A
OTX2	#N/A	#N/A
TCF7L1	0.31233	0.493767
THAP6	-0.921712	0.000245791
IRF2	0.0236602	0.964593
TFAP2D	#N/A	#N/A
ZNF239	-2.51736	5.34e-06
EBF1	#N/A	#N/A
GBX1	0.280696	0.60993
REST	-0.226805	0.100049
CSDE1	0.0786378	0.619883
ZNF641	-0.928311	0.0666247
ZNF90	#N/A	#N/A
FOXN3	0.249097	0.271297
ZNF385A	2.25195	1.65e-17
ZNF727	#N/A	#N/A
ZNF257	#N/A	#N/A
C11orf95	-1.71625	1.19e-11
ZNF98	-0.000973607	1
PPARD	0.750726	7.61e-05
ZNF223	-0.591369	0.0197234
ZNF561	-0.37492	0.0126033
CDX1	-0.430832	0.0826605
ZBTB3	-0.243845	0.677498
TADA2B	0.0326433	0.876335
LHX2	2.40046	6.64e-05
AC005324.4	0.141942	0.890807
MEIS2	0.0856058	0.925387
MLXIPL	-0.146913	0.667011
ZNF274	-0.705723	9.2e-05
HOXB2	0.0772633	0.962678
ZNF816	-0.927961	0.000563165
GTF3A	0.0290552	0.951711
NKX2-4	#N/A	#N/A
ZNF134	0.173158	0.293068
ETV2	-0.748164	0.362207
POU2F1	1.56315	7.93e-10
SALL1	#N/A	#N/A
ZNF136	-0.475828	0.122229
SP140L	0.0837917	0.823098
ZNF780B	-1.49573	0.00117849
IRF5	-0.314591	0.10727
ZNF443	-1.38616	2.98e-05
ETV1	-1.12342	0.000286997
HMG20B	1.02363	6.87e-14
PGR	#N/A	#N/A
MYBL2	1.35411	0.00145733
EGR2	1.43285	0.0293386
ZNF397	-0.668009	4.82e-05
NFATC2	0.871178	0.0226962
OTX1	1.95258	0.000784191
CREM	-0.0606851	0.941274
FOXO3	0.865183	0.0015947
ZBTB6	-0.604625	0.00885453
ZNF433	-0.648815	0.456267
CREB1	0.563246	0.00115682
POU3F4	#N/A	#N/A
ZNF672	-0.526223	0.00072423
ZNF329	-0.571867	0.00715719
SCRT1	1.94652	0.00171685
ZNF140	-0.250512	0.290387
ZBED6	-0.0159535	1
ZNF765	0.321009	0.18891
CRX	#N/A	#N/A
ZNF853	-0.0982386	0.935916
BAZ2B	-0.511911	0.000121119
ZNF182	-0.225515	0.454683
ZNF467	0.00786833	1
ZNF253	-1.36159	0.00828708
PRDM10	-0.0538373	0.913117
ZNF333	1.61929	3.71e-05
PRDM1	0.302882	0.376113
ZIM3	#N/A	#N/A
GATA4	0.536986	0.474024
GLIS2	0.629734	0.00128974
ZNF180	-1.47642	1.86e-05
ZNF366	#N/A	#N/A
SOX18	0.362601	0.619883
ZFP1	-0.00980471	1
ZNF517	-0.271532	0.652611
HOXD10	0.291187	0.600592
ZNF112	-2.2049	2.62e-06
CCDC88A	0.548473	0.0475495
ZNF628	0.574312	0.00560434
ZNF829	-0.821365	0.277991
TADA2A	-1.05119	0.000423527
ASCL3	#N/A	#N/A
ZNF688	-1.2756	0.00378682
ZNF784	0.0231903	0.987612
MYOD1	#N/A	#N/A
SMAD5	0.307333	0.135677
GSX1	#N/A	#N/A
DMBX1	1.61568	0.00207085
ZNF419	-0.356991	0.167411
SP110	0.489951	0.0108558
SALL3	#N/A	#N/A
BBX	-0.545054	1.22e-08
FEZF2	#N/A	#N/A
EBF2	0.545643	0.434072
HMGA2	-1.25566	8.92e-05
DACH1	-1.43917	0.0292368
SETDB1	-0.610104	0.000303564
VAX2	0.239629	0.620407
MEF2D	1.29022	1.72e-12
ZNF273	-0.343728	0.612239
ZNF287	-1.01618	0.00905332
ZNF37A	-1.3268	2.09e-09
RAX	0.695834	0.117723
OSR2	2.0079	0.00114963
ZNF763	-1.07524	0.132994
TSHZ3	0.883852	0.204503
ZNF555	0.0719333	0.849579
HOXC10	0.253455	0.619883
TOX	-1.57451	0.00896923
KLF8	#N/A	#N/A
ZNF235	-0.913231	0.0397342
ZNF746	-0.80592	1.25e-06
VAX1	#N/A	#N/A
BARX2	-0.595549	0.0266791
ZNF311	-2.20038	5.82e-08
RBPJ	0.252186	0.348453
PDX1	0.200712	0.708964
ZXDB	-1.2552	1.13e-08
ZNF528	-1.37611	4.7e-05
BATF3	0.578389	0.356451
HOXC12	#N/A	#N/A
SMAD1	-1.02256	6.74e-07
ZFP91	-0.446819	0.000366592
HMX2	#N/A	#N/A
ZNF416	-0.227284	0.58579
ZNF776	-0.725037	5.67e-05
SPDEF	-0.316447	0.41202
ARID3C	0.0869643	0.947012
ZNF417	0.0421908	0.93975
FOXO1	0.49903	0.0560123
ZNF709	0.0446097	0.988528
FOXH1	-1.32376	0.0313947
ZNF80	#N/A	#N/A
ZNF296	0.876105	0.115731
ZFX	-1.12895	6.71e-07
SP4	1.28786	0.0110331
ID1	-0.949002	0.00330119
ZNF701	-0.61232	0.0404612
CEBPB	1.048	3.51e-10
ZNF66	-0.0125178	1
TULP2	0.239481	0.620407
RFX1	-0.260115	0.365521
ZNF724	-0.29709	0.747904
GRHL2	-0.527302	0.000110966
ZNF879	-1.72409	0.00448908
TEAD3	-0.431078	0.00194134
ZNF541	-0.163233	0.866611
ZNF610	-0.600825	0.343921
ELK4	-0.0846488	0.874638
TERF1	0.192854	0.428133
RXRG	#N/A	#N/A
USF2	-0.116888	0.558324
ZNF35	-0.446404	0.274687
FOXO4	0.877127	6.06e-08
RFX2	1.62924	1.06e-11
CTCFL	-0.250702	0.721057
AFF1	0.448048	0.0002338
ZNF775	1.70481	1.38e-05
ELF2	-1.30111	3.32e-15
ZNF32	-0.32497	0.535605
LHX5	0.13796	0.800021
SOHLH1	-0.0164815	1
NSD2	0.310924	0.11826
HMGB4	#N/A	#N/A
ZBTB44	0.167545	0.530815
ZNF444	0.0484189	0.873061
NKX2-5	#N/A	#N/A
ARID5B	0.121595	0.539416
JDP2	-0.409701	0.220727
FOS	-0.40306	0.250217
BARX1	2.33425	0.000116071
LIN28B	#N/A	#N/A
LHX3	#N/A	#N/A
NRF1	-0.327764	0.0969853
HOXC13	0.373192	0.525403
FOXS1	#N/A	#N/A
DMTF1	-0.0755945	0.864466
ISL1	0.661699	0.293426
STAT3	0.901119	4.72e-21
ETV6	0.416286	0.0114249
IRX3	0.633486	0.313114
ZNF627	0.121759	0.718805
ZKSCAN5	0.387824	0.0882295
NFATC4	0.0371648	0.945817
ZNF212	0.713024	1.9e-05
KLF5	0.21052	0.102574
ZNF572	-1.78202	0.00334965
HES1	0.975823	9.27e-21
ZNF343	0.292645	0.150963
ZNF91	-0.24312	0.26814
THAP7	-0.304399	0.33378
GTF2IRD2B	-1.4689	0.000133697
ONECUT1	#N/A	#N/A
ZNF79	-0.0208305	0.993901
ZSCAN5C	0.28065	0.60993
TRERF1	0.249635	0.271811
BATF	#N/A	#N/A
LHX9	-0.0795719	0.955915
TOX4	0.285496	0.00250566
REL	0.341099	0.387017
HOXD11	#N/A	#N/A
ZBTB34	0.471528	0.0513273
ATF6B	-0.0773694	0.673716
FOXD4L6	#N/A	#N/A
ELK3	-0.689269	0.112244
ZNF559	0.345179	0.427605
GSC2	#N/A	#N/A
ONECUT3	-1.07309	1.72e-06
ARNT	0.454417	0.0705622
ETV4	0.114184	0.803105
ZNF792	-0.412565	0.384884
IRF1	1.26952	1.61e-18
NFATC3	0.789166	1.71e-05
PAX2	0.909611	0.219592
ZNF222	0.152992	0.731542
KLF4	0.102387	0.66729
TSC22D3	1.45594	2.49e-07
ZNF229	-0.827631	2.36e-05
TFEC	#N/A	#N/A
ZNF668	0.546743	0.0865641
HOXD1	-0.0660755	0.963188
ASCL1	#N/A	#N/A
RCOR3	0.617532	0.00164492
ZNF790	-1.19838	0.0199487
ZNF605	-1.13624	4.43e-05
POU4F3	#N/A	#N/A
ESRRA	-0.193721	0.148963
GLIS3	-0.844798	2.92e-05
ZNF519	-0.0683591	0.951711
ZNF354A	0.306428	0.253055
ZNF214	0.494588	0.54461
AC019117.3	-0.0035526	1
ZFAT	-0.167874	0.645733
ZKSCAN4	-0.0124222	1
AC008770.2	-0.38956	0.619883
FOXA1	-1.48141	1.03e-15
ZNF658	-0.410969	0.619883
PITX3	2.13549	0.000244599
ZNF496	-0.00989737	1
ZNF248	-1.26901	0.000135691
KLF10	0.551031	0.00477058
BCL6	1.44063	5.1e-22
HKR1	0.28812	0.0413755
TCF7L2	0.440726	0.00394292
MAEL	#N/A	#N/A
NR1H4	-0.942056	7.72e-06
POU5F1B	-2.87361	3.02e-13
ZNF316	-0.558856	0.00415916
POU2F2	0.688371	0.122837
ZNF432	-0.629042	0.00529319
HSF5	#N/A	#N/A
ZNF382	-0.946645	0.205283
ZNF507	-0.651838	4.55e-05
MYCL	-0.796196	0.00494974
SNAI1	1.65857	0.000558497
NKX6-3	#N/A	#N/A
SREBF2	0.719885	3.32e-06
ZNF347	-0.825175	0.233782
ZNF281	0.00882722	0.999835
BNC2	#N/A	#N/A
HOXA10	0.482852	2.47e-05
SOX4	0.270367	0.034088
SPI1	#N/A	#N/A
ZFP90	-0.0317185	0.946763
ZNF23	-0.161583	0.606842
SOX11	#N/A	#N/A
MIS18BP1	-1.04324	2.44e-05
HLX	#N/A	#N/A
ZNF85	-0.0241044	1
ZNF799	-0.729991	0.000705624
MEF2C	0.0633452	0.884934
PRDM16	-0.693776	0.0687411
ZNF408	0.178551	0.450358
ZNF200	-0.727964	0.00210055
ZNF883	-0.637939	0.397754
ZNF526	0.865026	1.64e-07
DBP	1.16498	1.05e-08
ZNF473	0.263937	0.273531
ZNF551	-1.14285	0.00015106
IKZF2	-0.222653	0.387865
E4F1	0.764595	0.00145733
OTP	#N/A	#N/A
ZNF800	-0.448464	0.00243805
FERD3L	#N/A	#N/A
ZNF865	-0.27911	0.142013
ZNF707	-0.0518306	0.906163
ZNF606	-1.06604	7.43e-06
SOX8	-0.463761	0.114247
GCM1	#N/A	#N/A
BCL6B	-0.435285	0.619883
HEYL	-0.00328897	1
SALL4	-0.115632	0.92627
ZNF18	-0.743968	0.00700293
ZSCAN5B	-0.0007272	1
MTA1	-0.0193815	0.975421
NR6A1	0.241547	0.518805
JUN	0.640856	0.202484
ZNF141	-0.681024	0.0101372
NFX1	0.0881773	0.726991
ARX	0.239744	0.620407
PEG3	#N/A	#N/A
RARB	0.304223	0.702819
NCOR2	0.405974	0.000572591
UBTFL1	#N/A	#N/A
ZNF331	0.429995	0.179219
ZNF778	-0.285971	0.390441
NRL	0.100924	0.93948
MYOG	#N/A	#N/A
NOTO	#N/A	#N/A
ZNF205	0.289309	0.153112
LEF1	#N/A	#N/A
ZNF529	-0.375686	0.315975
HOXA2	-0.0592169	0.973477
ZNF148	-0.136301	0.365638
SMARCC1	-0.9558	8.43e-22
ZNF322	-0.485524	0.00281474
TAL2	#N/A	#N/A
EMX2	0.41443	0.491349
KLF2	-0.294839	0.674494
ZBTB22	-0.546068	0.00210883
ZNF550	0.122909	0.74049
ZFP3	-1.29762	0.0258632
ZNF597	-0.763424	0.000563371
PBX4	1.56802	2.95e-06
ZNF652	0.00228683	1
CSDC2	#N/A	#N/A
TPRX1	#N/A	#N/A
ZFHX3	-1.07645	6.06e-07
ZNF358	-0.264082	0.19347
FOXD1	2.30597	2.55e-08
STAT2	-0.226785	0.561402
ZNF431	0.201605	0.444694
SREBF1	1.97592	1.94e-51
ZNF69	-1.91152	0.000860466
FOXB2	#N/A	#N/A
MIER1	0.621057	3.3e-05
LRRFIP2	0.194095	0.619883
GATA6	0.151629	0.618742
HIVEP2	0.0706383	0.761725
ZNF100	-0.574764	0.373911
SOHLH2	#N/A	#N/A
ZKSCAN8	-0.544023	0.00548089
HOXC9	#N/A	#N/A
SP9	#N/A	#N/A
ZNF684	0.338091	0.60663
ZNF484	-0.504229	0.118204
ZNF570	-0.339786	0.716745
ZNF251	0.132609	0.674193
NR1H3	-1.25584	1.24e-09
ZIC3	#N/A	#N/A
FEV	-0.325147	0.570669
NFYB	-0.597626	0.0016122
ZNF677	-0.192698	0.770258
HOPX	-0.24983	0.805429
ZNF460	-0.176136	0.836392
ARID3B	0.750403	0.00618839
ZNF581	0.343379	0.0512431
GLMP	-0.455249	0.0901654
ZNF649	-1.37727	1.84e-07
NKX1-1	#N/A	#N/A
ZNF469	-0.920944	0.18512
VEZF1	0.194678	0.157352
ZNF518A	-1.20333	8.27e-18
TFDP1	-0.272451	0.0547824
RELA	1.29935	2.02e-07
CREB3L3	1.84912	0.00260547
GZF1	0.602161	0.000510425
ZNF19	-0.079913	0.911071
SAMD11	1.49312	6.91e-07
RUNX2	0.828104	0.0808005
HSF2	0.620975	0.000549057
CARHSP1	1.44939	8.08e-38
TFCP2L1	-0.404638	0.0815925
TSHZ1	0.482308	0.00328514
ZNF234	-1.00438	0.00508311
ZNF43	-0.354703	0.6823
HIF3A	-0.0164388	1
FOXE3	-0.250459	0.758194
POU5F2	0.239711	0.620407
NOBOX	#N/A	#N/A
FOXR2	#N/A	#N/A
ID4	0.550286	0.107259
ZNF93	-0.300962	0.681284
PTF1A	#N/A	#N/A
ZNF625	-0.173403	0.884208
PAX6	1.78739	0.00442167
ZNF267	0.248717	0.290029
PAX7	#N/A	#N/A
BHLHE23	#N/A	#N/A
GRHL3	0.296697	0.419124
ZNF512	-0.742472	0.0875685
ZFP2	-0.742442	0.308141
ZNF787	0.0760883	0.69098
GMEB1	0.541181	0.00333817
ZNF700	0.0728198	0.865681
SIX5	-0.58149	0.0126051
HOXD8	1.50007	0.0132598
EBF4	1.17005	0.0593429
ZNF692	-0.486652	0.188223
MYT1	0.25453	0.619883
CPHXL	#N/A	#N/A
ZNF615	-0.488022	0.137333
NR2F1	0.409541	0.639142
IRF7	2.5628	4.23e-16
ZNF117	-0.605524	0.397754
ZNF579	-0.271349	0.17914
ZNF556	0.342256	0.689825
ZNF777	-0.356398	0.164534
FOXE1	-0.0458479	0.97702
ZNF680	-0.400007	0.140156
ZIC4	#N/A	#N/A
NFYC	-0.548066	0.00196108
PRDM15	0.332544	0.35789
ZNF468	0.0821267	0.772218
ID2	1.29991	0.00219635
ZSCAN5A	-0.646944	0.426278
ISL2	2.08595	0.000718954
ZNF710	-1.20251	1.51e-12
ZIC5	0.270683	0.618756
ZBED4	0.149335	0.417057
ZNF679	#N/A	#N/A
HMBOX1	0.440842	0.1462
RFX5	-0.430392	0.0874607
ZNF687	0.198672	0.125135
ZNF773	-0.765347	0.0155522
HOXB7	-0.908839	9.41e-05
ZNF470	-1.31481	0.000287671
HHEX	-0.352475	0.541572
ANHX	#N/A	#N/A
L3MBTL1	-0.310232	0.532126
ASCL4	#N/A	#N/A
ZNF480	-0.464913	0.0550961
FOXI3	0.124758	0.878908
ZFP57	#N/A	#N/A
RFX8	#N/A	#N/A
GLI4	0.809562	0.00083332
MBD3	-0.755707	0.000274119
ZNF732	#N/A	#N/A
TCF12	-0.664212	6.79e-08
ELK1	-0.0338418	0.884934
DBX1	#N/A	#N/A
GFI1	0.615718	0.480024
ZNF726	0.25621	0.619883
SIX3	0.365492	0.644918
ZSCAN12	-1.00382	0.000488699
BATF2	-0.00996773	1
NR5A2	-0.837588	1.43e-05
ZEB2	#N/A	#N/A
GTF2I	-0.959927	6.47e-11
ZNF568	1.19376	0.00133733
ZNF217	1.25311	2.51e-18
CDC5L	0.0353861	0.910313
TSC22D2	1.18152	3.36e-07
PIAS3	0.224911	0.331302
IRX5	0.752356	0.232488
ERF	0.517485	4.04e-05
ZFP37	0.292163	0.713658
ETV3	1.32167	9.86e-11
TFE3	0.717856	2.6e-06
CTCF	-0.168033	0.58732
EGR1	-1.11456	0.0443209
TFDP3	#N/A	#N/A
E2F2	-0.0982916	0.925275
ZFP36L2	0.257127	0.167434
NFIC	-0.633613	7.48e-07
LCOR	-0.0553926	0.687633
ZNF614	-1.05366	1.72e-05
RFX7	-0.716119	0.000107557
ZBTB7A	-0.456495	0.00233575
ZNF717	-0.724177	0.0328088
ZNF34	1.50759	0.000495981
NR4A2	0.975152	0.0266007
MEF2A	0.0746231	0.766659
ZNF367	1.67886	0.00155642
RCOR1	0.268544	0.218513
ZNF264	-0.233713	0.413564
ZNF441	0.0189706	1
TWIST1	0.408902	0.491349
AFF4	-0.311413	0.0182482
STAT5A	-0.748818	0.00127011
ZNF888	-1.07221	0.00431017
AC023509.3	1.16427	0.0855214
ZNF805	-0.122632	0.858545
ZHX3	-0.38762	0.264278
ZNF584	-0.51461	0.0293861
PRRX1	-0.270695	0.618742
HOXA3	-0.138021	0.733271
E2F5	-0.363872	0.0808601
KLF17	#N/A	#N/A
RHOXF1	-0.5598	0.469866
NKX2-3	#N/A	#N/A
ZNF691	-0.180742	0.68933
ZSCAN31	-0.314388	0.667809
ZNF337	-0.0684388	0.86969
ZNF429	-0.130834	0.913276
YY1	0.278891	0.0728674
ZNF76	0.0462187	0.916018
AC020909.1	#N/A	#N/A
ZSCAN2	1.55627	1.3e-21
ZNF12	-1.1572	3.42e-08
DNAJC1	0.192651	0.206216
ZNF585A	-0.234318	0.383185
ZNF385B	#N/A	#N/A
FOXA2	0.38961	0.244364
ZSCAN9	-0.578865	0.0375711
ZNF814	0.167463	0.730203
ZNF697	0.54382	0.0316008
ZNF462	-0.594703	1.74e-05
ZNF618	-0.719295	0.376916
CREB3L2	0.317526	0.00850807
ZNF827	-1.27209	5.41e-09
ZNF77	-0.148121	0.671744
NEUROG2	#N/A	#N/A
MSC	#N/A	#N/A
NEUROD1	#N/A	#N/A
ZBTB12	-1.67405	0.000209985
ZNF629	-1.75796	9.05e-10
ATOH7	-0.9991	0.120697
KLF7	0.874714	0.00569708
ZBTB48	0.90283	4.09e-05
MESP2	-0.456044	0.619883
FOXK1	0.234775	0.361961
ZBTB41	-0.317059	0.0892277
NR2C2	-0.577246	0.00107226
ZNF558	-0.460115	0.0449
RFX4	#N/A	#N/A
SMARCC2	-0.407134	0.00591296
PLAGL1	-1.38973	1.36e-10
ZBTB7B	-0.0160383	0.971242
ZNF425	-1.12683	0.0671694
HOXB4	-0.581984	0.259371
ZNF500	0.0160479	0.984906
FOXL2	-0.00185543	1
PHOX2B	#N/A	#N/A
ISX	-2.22811	1.7e-10
ZBTB21	-0.0948491	0.760129
ZNF582	-0.0784732	0.913117
SP100	0.410711	9.81e-05
ZSCAN21	0.311473	0.293961
STAT6	-0.327779	0.0414683
FOXC2	-0.781994	0.0492129
TCF3	0.546172	0.000281693
LHX1	#N/A	#N/A
ID3	0.579291	0.288976
ARID5A	1.35344	5.83e-14
PAX3	#N/A	#N/A
DEAF1	-0.678714	8.41e-07
ZNF44	-0.384028	0.166611
KLF1	#N/A	#N/A
GATAD2B	0.708653	0.000199064
SIX1	1.69096	0.00734855
ONECUT2	2.6586	6.84e-06
ZFY	-1.98221	2.25e-13
ATMIN	0.00554356	1
NFIA	-0.173801	0.620407
FOXI2	#N/A	#N/A
TFCP2	-0.902897	2.5e-09
MBD4	-0.168546	0.540723
ZIC1	#N/A	#N/A
POU6F1	-1.81335	2.7e-05
FIGLA	#N/A	#N/A
TFAP2E	0.379202	0.623486
ZNF213	0.476616	0.0592786
ZNF17	-0.471753	0.258998
HAND1	2.34046	0.000111175
HSFX1	-0.588554	0.507694
FOXC1	0.0762459	0.859464
PAX9	2.90115	2.1e-08
ZNF28	-0.20311	0.440936
MNT	-0.160341	0.57841
NEUROD2	0.234636	0.778604
ZNF133	-0.293651	0.107096
BNC1	#N/A	#N/A
PRDM9	#N/A	#N/A
HNF1A	-0.997151	9.22e-10
ZNF653	-1.02563	0.000248866
UNCX	#N/A	#N/A
TGIF2	-0.556679	0.0894288
ZSCAN32	-0.496514	0.0236001
ZFHX4	#N/A	#N/A
ZFP69	-2.26773	1.45e-05
ETV7	-0.495988	0.0361606
TLX1	#N/A	#N/A
ZNF747	-1.24222	0.00176514
ATF7	1.06549	1.34e-08
ZNF74	-1.41751	4.42e-09
ETV3L	#N/A	#N/A
FIZ1	-0.931151	0.00118582
ZNF177	0.69174	0.398406
ZKSCAN1	0.223795	0.183802
HOXA7	-0.937052	0.0236983
GATA5	0.124486	0.876223
THAP3	0.2104	0.404933
TFEB	0.232687	0.448461
SOX3	#N/A	#N/A
MYSM1	0.462113	0.0913626
HEY2	0.348	0.551256
ZNF84	-0.461199	0.00166961
NCOA1	-0.114507	0.619883
SUB1	0.13224	0.476494
ZNF723	#N/A	#N/A
SOX13	-0.686443	0.000768124
ZBTB37	-0.404067	0.344094
MSX1	1.57299	0.0130761
ZNF564	-1.21926	6.46e-08
NKX2-1	#N/A	#N/A
ZNF292	-0.557811	0.0109262
ZNF749	0.313189	0.504345
LHX4	0.0760443	0.956428
HES2	-0.837594	0.00910345
HLF	0.886346	0.166362
IRF9	-0.805291	8.87e-07
PPARG	-0.128404	0.583065
SHOX2	-0.0345128	0.997218
ZNF277	0.741393	8.91e-08
ZNF878	-0.0267985	0.999654
ARID1B	-1.32878	1.53e-14
ZNF426	-0.529758	0.000921011
DLX4	1.72047	0.00633257
ZNF33B	-1.46649	3.1e-06
ZNF639	-0.288591	0.0906415
BARHL2	#N/A	#N/A
ZNF83	-0.048815	0.920605
HAND2	#N/A	#N/A
ZBTB42	-1.51639	3.97e-07
ARNTL2	-0.62883	0.00800659
ZNF320	-1.15381	8.16e-18
ZNF10	0.0900075	0.890763
TUB	#N/A	#N/A
ZNF107	-0.961727	0.0527566
ZFP36L1	0.632259	0.000240149
ZNF713	-0.930529	0.210717
ARID2	-0.890704	9.12e-09
ATF4	0.0461988	0.853813
KMT2C	0.955131	1.6e-07
ZNF783	-1.34983	1.09e-07
HIVEP1	-0.71465	0.00304595
MGA	-0.414319	0.0315679
ZNF560	0.0953193	0.943044
MSX2	1.36182	8.06e-09
ZNF174	-0.173017	0.556396
TRPS1	0.533896	0.00835269
ZNF616	-1.27769	3.82e-05
DNAJC2	0.370037	0.0886292
ATF3	1.81515	1.55e-05
HOXB3	-0.331818	0.210644
ZNF101	-0.244493	0.435432
ZNF583	-0.286949	0.725074
ZNF880	-0.492622	0.00203971
ELF4	-0.64201	1.53e-05
ZHX2	-0.822602	0.000167416
GSC	#N/A	#N/A
ZNF71	-0.357133	0.23484
HBP1	0.325136	0.0911107
HOXB8	-0.148061	0.732214
ZNF302	-1.05357	0.000606042
ZFP41	-1.08856	0.0155615
TBX20	#N/A	#N/A
NEUROG1	#N/A	#N/A
DUX4	#N/A	#N/A
PKNOX2	-0.0320576	0.982675
SMARCA1	-1.63248	1.03e-06
ZSCAN18	-0.193109	0.766282
ZNF334	-1.01771	0.00207657
ZNF219	-0.618763	0.0299002
THRA	0.409932	0.0928017
ZIM2	#N/A	#N/A
TCF24	#N/A	#N/A
ZNF181	-1.7162	5.4e-09
ALX4	#N/A	#N/A
HDX	-0.412352	0.639496
ZNF530	-0.353535	0.568444
GMEB2	0.238293	0.43308
SMAD9	-1.07537	0.00998311
HOXC11	#N/A	#N/A
ZNF502	-1.37628	0.000240149
ZNF114	-0.325512	0.570655
TBX4	0.0291426	0.993951
E2F6	-0.186205	0.505114
FOXD4L4	#N/A	#N/A
ZNF233	0.473803	0.556634
ZNF230	0.462866	0.179211
ZNF594	-1.34428	0.0400527
TULP1	#N/A	#N/A
HOXB9	0.37316	0.0861642
SSRP1	-0.0495403	0.755418
DLX3	0.52846	0.395878
ZBTB1	-1.04641	4.12e-08
AHR	0.706157	1.98e-06
ZNF660	-0.861915	0.2654
CSRNP2	0.157703	0.505878
HIVEP3	0.673114	1.61e-06
FOXJ3	0.407778	0.0755502
PRDM8	-0.690715	0.0940317
RORC	0.0510374	0.857539
CEBPG	-0.0633901	0.700087
BACH1	0.0598112	0.808791
ZNF705B	#N/A	#N/A
ZNF319	-0.426312	0.320113
FOXR1	#N/A	#N/A
ZNF41	-1.17982	0.00123149
YBX1	0.282093	0.0975493
SATB2	-0.0466275	0.913318
ZSCAN1	#N/A	#N/A
ZNF571	0.125161	0.808815
NKX2-8	0.422412	0.484278
ZNF3	-0.277713	0.0799296
TEAD2	-0.532035	0.0575039
NR5A1	0.455019	0.613157
ZNF485	-2.22853	5.11e-05
NR2F2	-0.180436	0.444885
ZNF491	0.255511	0.619883
SP6	-0.897182	1.08e-05
ZNF439	0.353595	0.598929
KLF14	#N/A	#N/A
IKZF1	#N/A	#N/A
UBP1	0.126423	0.558778
DUXB	#N/A	#N/A
FOXA3	0.614537	0.000473336
ZBTB26	-1.49939	0.000268186
ZNF215	-1.00213	0.00115779
ZNF284	-0.296395	0.558444
ZNF667	0.124297	0.876404
ZKSCAN2	-1.17574	0.00191046
THAP9	-0.721136	0.148549
TCF21	#N/A	#N/A
ZNF197	-0.349	0.116222
ZNF549	-0.994372	0.00176818
PROX1	-0.353805	0.182958
TCFL5	1.06841	4.34e-09
FOSL2	-0.0970304	0.618756
E2F3	-1.22942	7.57e-06
BAZ2A	0.638595	0.000436469
HMGB3	-0.480336	0.00593579
ZNF599	-0.643459	0.207897
ZNF492	#N/A	#N/A
ZNF232	-0.467419	0.226777
MIER3	-0.406154	0.0112113
GLI1	1.779	0.00453759
ZBTB24	-0.0745074	0.847782
ZNF532	-0.972405	0.0799771
ZNF644	-0.783843	2.78e-10
HOXD3	#N/A	#N/A
UBTF	-1.35033	1.23e-13
ZNF410	-0.353264	0.0440765
SP140	0.277645	0.751926
ZNF92	-0.664566	0.0190826
HINFP	1.11013	8.35e-06
LHX8	#N/A	#N/A
AC025287.4	#N/A	#N/A
ZNF20	-0.118768	0.903824
ZNF418	-0.968646	0.19061
ZBTB14	-0.897202	1.69e-05
MLXIP	0.190566	0.276041
CREB3L4	-1.05962	0.00766822
SCX	0.0943217	0.910894
NANOGP8	#N/A	#N/A
ZNF548	-0.263949	0.343991
L3MBTL4	-0.0060402	1
ZNF655	-1.60909	1.81e-11
AC118549	#N/A	#N/A
TBX10	1.1402	0.0906845
ZNF587	-0.684291	0.00029671
AC012531.3	#N/A	#N/A
ELF1	-0.395754	0.0646696
AC073612.1	-0.039673	0.994542
LIN28A	0.0115842	1
HMGXB4	0.0483472	0.878311
ZNF396	-1.25087	0.00415367
NR2E1	#N/A	#N/A
ZNF823	-0.328207	0.419292
STAT4	0.495287	0.353982
ZNF626	#N/A	#N/A
AC105001.2	0	1
TEF	-0.306303	0.0987367
PPARA	0.165644	0.464691
ZNF8	0.0460285	0.937161
ZNF501	-0.407703	0.181606
ZNF454	-0.285737	0.755475
PRDM2	-0.31448	0.019213
ETS1	-0.252938	0.405578
PRDM6	#N/A	#N/A
ZBED3	-2.00434	1.09e-05
ZNF354C	-0.671633	0.202324
ESX1	1.00122	0.123386
HOXB6	-0.53133	0.13107
NFKB1	-0.871794	1.34e-05
TULP3	0.266861	0.225432
RARG	-0.523613	0.00121995
ZNF705G	#N/A	#N/A
OLIG3	#N/A	#N/A
ZNF821	-0.0775271	0.858465
HNF4A	-0.372189	0.0170382
TCF7	-0.911263	0.00245112
SMAD4	0.0501747	0.86188
DMRTC2	#N/A	#N/A
ZBED5	-0.450382	0.0516711
NEUROG3	#N/A	#N/A
ESR2	#N/A	#N/A
ZNF683	#N/A	#N/A
ZEB1	-0.255207	0.619883
NPAS3	#N/A	#N/A
ZNF785	-1.49886	4.66e-05
HOXA4	1.30572	0.000296347
ZNF831	#N/A	#N/A
HOXB5	-0.68692	0.0860601
HMGXB3	-0.474263	0.00993246
ZNF227	0.50752	0.0515873
ZNF446	-0.305932	0.338898
PAXBP1	-0.36074	0.158711
HSFX2	0.503754	0.593908
ARID4B	0.181734	0.177491
ZNF157	-0.257352	0.619883
MXD4	-0.347291	0.124526
LRRFIP1	0.427887	0.00028893
ZFP30	-1.28891	0.00029729
ELF3	0.588458	1.87e-05
INSM2	#N/A	#N/A
HMGA1	0.181583	0.527834
MITF	0.904748	0.0606307
MXI1	0.11356	0.666304
NR4A1	1.01134	0.0338906
ZNF585B	-1.02662	0.000780662
TBX21	#N/A	#N/A
TFAP2C	0.300098	0.299219
HMG20A	-0.119596	0.403497
ZNF770	-0.107842	0.616125
KLF6	0.485247	0.0270635
GLI2	2.18559	1.14e-06
SIX4	0.482428	0.0896846
ZNF813	-1.45667	1.3e-06
ZNF7	-0.231719	0.266155
FOXK2	0.474026	0.00122288
ZNF577	-0.742196	0.108918
RHOXF2B	#N/A	#N/A
ZNF623	-0.717444	0.0044995
USF3	-0.210412	0.313723
SOX12	-1.49282	9.07e-13
HSF4	0.269206	0.619883
ZNF705E	#N/A	#N/A
GCM2	#N/A	#N/A
E2F4	0.563729	2.04e-05
FOXP1	-0.121523	0.517224
FOXF1	#N/A	#N/A
DMRT1	#N/A	#N/A
ZNF518B	-1.64657	1.06e-09
ZNF436	-0.474493	0.0136781
NHLH1	-0.264385	0.798199
ZBTB33	-0.437075	0.00187202
SP8	0.256963	0.619883
NR1D2	0.544192	0.0309564
FLI1	#N/A	#N/A
REPIN1	-0.407882	0.000896616
SNAI2	1.62857	0.00601488
TFAP2A	0.896064	0.238259
ETS2	-0.0399457	0.899821
ZNF735	#N/A	#N/A
HOXC5	#N/A	#N/A
SOX9	0.252804	0.240684
NR2C1	0.210788	0.517321
NFYA	0.230522	0.337065
NKX3-2	0.33433	0.678729
TTF1	-0.0438411	0.888054
NR4A3	0.736432	0.31293
ZNF768	-0.080108	0.619883
SETDB2	-0.290328	0.380452
FOXI1	#N/A	#N/A
ZNF574	0.54592	0.00140948
FOXL1	-1.65727	2.86e-10
ZNF527	0.910988	0.0384926
CIC	0.834484	2.21e-08
HES6	-0.0150971	0.989492
NKX2-6	#N/A	#N/A
NR1D1	1.19878	7.44e-07
ZNF121	-0.470528	0.0417275
ZBTB7C	-2.24916	5.78e-26
ZNF619	-1.42634	0.000105266
SOX2	#N/A	#N/A
ZNF131	0.535893	0.00174459
E2F1	0.250443	0.619883
ZNF678	0.189506	0.770258
ZSCAN25	-0.344416	0.242799
THAP8	-0.232323	0.675536
ZNF596	-0.171161	0.8672
ZNF622	0.471855	0.000952608
ZBTB2	-1.07094	2.34e-08
ZSCAN26	-0.00785595	1
MYF6	#N/A	#N/A
ZNF236	-0.344055	0.32468
ZNF589	-0.710157	0.0148952
TWIST2	#N/A	#N/A
PATZ1	-0.807285	4.74e-06
LBX1	#N/A	#N/A
ZBTB40	-0.0613951	0.884265
ZSCAN16	-0.876274	0.000528513
ZNF202	-0.617637	0.0308144
ZNF782	-0.310195	0.622272
HSFX3	#N/A	#N/A
ZNF721	-0.46311	0.00291601
ZNF676	#N/A	#N/A
ZXDC	0.167661	0.55467
ZNF576	0.840105	1.19e-06
POU3F1	0.35878	0.540202
IRF6	1.3815	4.03e-11
OSR1	-0.297889	0.712074
PRDM14	#N/A	#N/A
ZNF586	0.20663	0.647843
TBX19	0.635724	0.120855
FOXN2	-0.246943	0.387718
EVX2	#N/A	#N/A
ZBED1	-1.90319	3.43e-18
IRX6	#N/A	#N/A
PBX2	-0.351281	0.0572447
CLOCK	-0.62152	8.35e-05
TAL1	#N/A	#N/A
HELT	#N/A	#N/A
DLX5	#N/A	#N/A
GTF2IRD2	0.00862898	1
HMGB1	-0.606455	1.41e-05
HMX1	#N/A	#N/A
GBX2	0.247319	0.619883
NFIX	-0.127877	0.67234
ZNF646	-0.857574	9.64e-07
ZNF479	#N/A	#N/A
AC073111.3	-0.10385	0.928603
EVX1	0.371302	0.249772
MZF1	-0.706314	0.00493792
RUNX3	0.461696	0.194529
HOXD12	#N/A	#N/A
JUND	1.9035	1.11e-09
RXRB	0.081494	0.768273
ZNF208	0.354469	0.655764
ZNF383	-0.937771	1.98e-05
ESRRB	0.249014	0.619883
ZNF891	0.044077	0.970391
ZNF699	0.416177	0.459324
NR2E3	0.377919	0.619883
ZNF335	0.125404	0.710273
STAT1	-0.262631	0.194967
GATAD2A	0.793788	4.53e-06
ZFPM1	0.788499	3.16e-05
NFE2L2	-0.219219	0.0966874
ZNF276	-0.449107	0.0467431
ESRRG	-1.49358	0.0224166
ZNF835	#N/A	#N/A
TP53	-2.03557	3.93e-25
ZNF514	-1.34121	0.000109861
ZFP82	-0.830233	0.164776
ZNF728	#N/A	#N/A
PBX1	0.991437	1.31e-09
NR1I3	#N/A	#N/A
ZNF780A	-1.34126	1.57e-05
NPAS2	-0.147107	0.449552
ZNF154	#N/A	#N/A
RERE	-0.0580036	0.806927
NFATC1	0.94986	0.0899625
SALL2	-0.618973	0.467566
ATF6	-0.429835	0.000913452
PBX3	0.854046	0.00868812
JARID2	0.989896	4.66e-16
PKNOX1	-0.125841	0.711785
ELF5	#N/A	#N/A
ZNF714	-0.405997	0.372826
NFIB	-1.03137	2.23e-06
NR0B1	#N/A	#N/A
ZNF664	-0.106946	0.404023
DACH2	#N/A	#N/A
SOX15	0.218459	0.76649
RBAK	-0.388928	0.0452431
ZNF14	-0.377485	0.323748
CDIP1	0.153685	0.422014
VSX1	#N/A	#N/A
HOXD13	#N/A	#N/A
ZNF423	-0.869198	0.197065
ZNF552	-0.916605	0.00571784
ZNF730	#N/A	#N/A
ZNF781	#N/A	#N/A
AC010616.1	0.0211593	1
IRX1	#N/A	#N/A
ARID1A	-0.601534	2.1e-08
ZNF716	#N/A	#N/A
PRDM12	0.0734722	0.966473
TSHZ2	0.183064	0.863217
KLF13	0.0623682	0.804745
FOXO6	2.49808	6.17e-11
IRX2	#N/A	#N/A
MYBL1	1.26366	0.0594909
CEBPA	-0.333294	0.17822
ZNF407	-0.188895	0.606842
MIXL1	#N/A	#N/A
MEIS1	0.248858	0.619883
ZNF671	0.593433	0.415777
AC138696.1	0.662746	0.433758
ZNF630	-1.3533	0.00871441
ZNF524	-0.108548	0.619883
MEF2B	0.564637	0.519418
ZNF662	-1.5369	0.00944335
ZNF534	-0.464621	0.447925
PRDM5	-0.176777	0.873061
TOX2	2.1526	1.73e-19
ZNF415	-1.43139	0.00109016
ZBTB20	0.0823597	0.939454
ZNF740	-0.74462	2.22e-10
SPIC	#N/A	#N/A
TBX15	-0.00251225	1
ZNF766	0.141305	0.588002
ZNF25	0.443272	0.0918579
PMS1	-1.05374	2.36e-05
MYC	-3.28082	1.56e-33
SIX6	#N/A	#N/A
POU2F3	1.37791	0.000721381
EHF	0.107046	0.591795
ZNF544	-0.973234	1.46e-09
NANOGNB	#N/A	#N/A
ZBTB43	1.72729	2.25e-08
ZNF536	#N/A	#N/A
ZNF440	-0.731593	3.26e-06
RORB	#N/A	#N/A
ZNF844	-0.460375	0.619883
ZNF263	-0.398131	0.00884812
ZNF846	-0.649823	0.133965
MTA2	-0.103495	0.540066
CBFB	-0.609676	9.92e-05
NPAS1	1.96034	4.69e-11
AC022167.5	#N/A	#N/A
ZNF57	-0.659753	0.00120338
EN2	#N/A	#N/A
ZFPM2	-0.385917	0.657102
HESX1	0.579658	0.474739
SP3	0.27334	0.0759295
E2F8	1.15218	0.00928353
ZNF563	-0.0554071	0.958981
MAFK	0.675761	1.52e-05
ZNF569	#N/A	#N/A
ZNF300	-1.62948	0.00208847
HES7	2.14932	1.22e-07
NR1I2	-0.41138	0.0161291
SOX7	-0.493967	0.0596945
ZBTB39	0.0129965	1
ZNF398	0.139382	0.559932
ZNF420	0.374514	0.311002
NCOR1	-0.382618	0.00575055
SHOX	#N/A	#N/A
CEBPE	#N/A	#N/A
LITAF	-0.411478	0.0778288
SEBOX	#N/A	#N/A
ZBTB11	0.828612	3.51e-07
FOXP2	0.557916	0.510949
TLX2	#N/A	#N/A
TOX3	0.0826714	0.760265
NR3C2	0.422138	0.000526742
POU5F1	0.233569	0.64862
ZNF573	-1.1781	0.0751683
ZNF350	-0.194914	0.610219
ZNF324	-0.0217511	0.975671
ZBTB32	#N/A	#N/A
ZNF394	0.540385	0.0085344
FOXD4L5	-0.00185543	1
AHRR	1.01363	0.00868812
PRDM4	-0.726911	1.68e-08
GFI1B	0.245204	0.762706
ZNF341	0.447369	0.0698419
KLF15	0.470304	0.611267
ZMIZ1	0.695231	3.03e-10
ZSCAN4	#N/A	#N/A
ZNF850	0.535047	0.480235
ZNF256	-0.441146	0.197113
ZBTB46	0.422078	0.014592
HSFY1	#N/A	#N/A
HSFY2	-0.255207	0.619883
HOXC8	#N/A	#N/A
ZNF33A	-1.34676	1.98e-16
ARNTL	0.957698	3.16e-06
RLF	0.00893792	1
SOX1	#N/A	#N/A
DMRT3	#N/A	#N/A
ZNF624	0.180078	0.738442
NPAS4	#N/A	#N/A
ZSCAN30	-0.458402	0.136008
GLIS1	0.640739	0.314525
ZNF146	-0.357151	0.0727284
FOXM1	-0.00767975	1
AC092329.3	0.887182	0.165324
SIX2	0.641306	0.456733
KLF18	#N/A	#N/A
MESP1	0.00987462	1
BHLHE40	0.561356	0.0107457
ZNF483	1.22356	0.0551236
HES3	#N/A	#N/A
RUNX1	-0.189505	0.530172
ZNF430	0.155914	0.619883
MYNN	1.13903	7.13e-06
HSFX4	#N/A	#N/A
ZNF711	0.271708	0.578716
TBX5	#N/A	#N/A
POU6F2	#N/A	#N/A
RXRA	0.265531	0.17189
WDHD1	-0.0634105	0.929953
LBX2	-1.35276	0.0395778
ZNF764	-0.721681	0.0494345
RFX6	#N/A	#N/A
SOX17	#N/A	#N/A
ZFP91-CNTF	-0.57657	0.524918
ZHX1	0.0645232	0.738612
ZNF48	-1.02716	0.00354409
SP7	#N/A	#N/A
CSRNP1	1.04489	7.91e-05
DLX6	#N/A	#N/A
HSF1	0.15646	0.45423
ERG	#N/A	#N/A
MAF	0.67701	0.217979
ZNF404	-0.0308676	0.98244
AL033529.1	0.288833	0.634322
ZNF275	-1.4364	9.43e-09
RFX3	0.900147	2.22e-06
MAZ	-0.415623	9.35e-05
IKZF5	0.614717	0.017347
KLF9	0.248857	0.398055
ZNF665	-0.558558	0.541572
ZNF682	0.1199	0.878859
ZNF566	-1.5987	3.75e-07
FOXB1	#N/A	#N/A
DBX2	#N/A	#N/A
FOXG1	#N/A	#N/A
JUNB	0.825264	0.00315802
DPRX	#N/A	#N/A
MAFF	-0.534261	0.0127779
SRY	#N/A	#N/A
FOXP4	0.479502	0.00165134
MYRF	-0.468816	0.0159043
AFF2	-0.244622	0.619883
OVOL2	0.373093	0.238783
TGIF2LY	#N/A	#N/A
ZSCAN29	-1.6217	2.12e-09
ZNF852	-0.264039	0.693846
TCF23	0.244426	0.620015
FOSB	-0.406927	0.616125
BHMG1	#N/A	#N/A
NKX2-2	#N/A	#N/A
POU3F2	#N/A	#N/A
NR2F6	-0.404627	0.000817858
BCL11A	-0.284718	0.626287
AC115220.1	-0.245364	0.619883
ZNF268	-1.66406	2.82e-10
TULP4	0.328312	0.0921206
ASCL5	-0.339325	0.558324
HIC1	0.859294	0.250521
ZBTB45	-1.23023	6.08e-12
ZNF836	0.367486	0.468813
ZNF670	0.259486	0.510542
ZFHX2	-0.494596	0.601985
FOXF2	#N/A	#N/A
SMARCE1	-0.290295	0.00221567
ZNF789	-0.280289	0.676069
MYT1L	#N/A	#N/A
ZNF24	-0.690461	3.83e-06
TBX3	-0.177561	0.680503
NEUROD4	#N/A	#N/A
AR	-0.151502	0.822148
MBD2	-0.418795	2.96e-06
ZNF189	-1.70092	1.21e-10
PHOX2A	#N/A	#N/A
ZFP64	-0.0703805	0.85992
SMAD6	-0.265274	0.554121
THAP10	0.319173	0.584415
AC073111.5	#N/A	#N/A
FOXD4L3	#N/A	#N/A
TP73	1.22407	0.0455214
ZNF587B	-1.11534	0.0018961
HOXB13	0.0103201	1
BHLHA9	#N/A	#N/A
ZNF184	0.104395	0.808979
ZNF471	0.0129668	1
HOXA5	0.751803	5.67e-05
ZNF362	-0.370026	0.619883
ZBTB17	1.66293	5.37e-15
ZNF160	-0.494476	0.00514885
GABPA	0.177469	0.476946
ZNF142	-0.63041	0.0086351
ZNF771	0.586911	0.154524
THAP12	-0.285581	0.279609
HMX3	#N/A	#N/A
ZNF736	-1.24522	0.060581
ZFP14	-0.443072	0.113332
RORA	0.827669	0.0145438
PAX4	#N/A	#N/A
ZBTB4	-0.707585	0.00042048
HOXC4	#N/A	#N/A
CREB5	2.33385	2.03e-12
POU4F1	3.98975	3.26e-29
KLF12	-0.204097	0.548784
ZNF345	-0.495255	0.564898
TEAD1	0.570062	0.000603039
LMX1B	3.419	9.55e-11
PIAS1	0.850343	1.21e-07
NR1H2	-0.401544	0.0011703
ZNF324B	-0.60758	0.0649329
MYCN	1.22082	0.0751323
ZNF175	-0.362946	0.185873
VENTX	1.30929	0.0522553
ZNF559-ZNF177	0.0823192	0.958117
VDR	0.269344	0.0317417
ZNF546	-0.498566	0.598096
AFF3	#N/A	#N/A
MBD1	1.10403	1.74e-07
KLF16	0.428979	3.88e-05
ZNF737	-0.98859	0.119175
ZNF169	-0.404241	0.43612
ZNF695	0.565594	0.504268
SP5	-0.535712	0.395358
CAMTA2	-0.168301	0.484278
SOX6	-1.17108	0.0312668
CAMTA1	0.489436	0.000545527
DDIT3	1.87168	6.11e-11
ZNF525	-0.450375	0.180495
LEUTX	#N/A	#N/A
AC092835.1	#N/A	#N/A
ZKSCAN7	-1.36427	9.13e-05
ZNF285	-0.591927	0.232061
RCOR2	0.249386	0.432207
ARGFX	#N/A	#N/A
ZNF30	-1.2622	0.0112283
MNX1	-0.530826	0.0345499
MYF5	#N/A	#N/A
ZNF354B	-0.298542	0.570281
NKX3-1	0.995367	0.171318
KLF3	0.193983	0.367182
FOXD4L1	#N/A	#N/A
PITX2	2.45393	4.19e-05
ZNF772	-1.26124	0.000634747
ZBTB16	#N/A	#N/A
ZNF575	0.0567672	0.977129
ZNF620	-1.12383	0.0741735
ZNF761	-0.597201	0.0108195
ZNF793	0.416252	0.594452
ZNF254	-0.831451	0.00204551
TFAP2B	#N/A	#N/A
SNAPC4	0.330236	0.346474
ZNF675	-0.3844	0.389313
ZNF860	-0.862856	0.228173
FOXD3	0.25686	0.619883
ZNF132	-0.81514	0.0234309
NFE2L3	-1.22998	8.35e-08
ZNF510	-0.353686	0.159955
HOXC6	#N/A	#N/A
THRB	-0.506013	0.11371
ZNF774	-0.815937	0.0174335
ZFP28	0.768685	0.244397
NFE2L1	-0.0638137	0.700292
HOXD4	#N/A	#N/A
ZNF681	0.452285	0.605889
NFIL3	0.532682	0.124741
FOXP3	-0.251529	0.619883
CUX2	#N/A	#N/A
CREB3	0.687533	3.86e-06
ARNT2	-0.221307	0.843545
MTA3	-0.824114	1.03e-14
AEBP2	-0.340551	0.00659142
TEAD4	-0.447992	0.261231
ZNF250	0.354453	0.165989
FOXD2	-0.167736	0.510565
JAZF1	0.34774	0.179211
MYRFL	-0.0673823	0.871974
THAP1	0.877466	0.00640115
ZNF578	0.392493	0.642847
ZNF461	-0.306222	0.396722
IKZF3	0.0564514	0.976751
FOXJ2	0.702619	3.7e-05
AC187653.1	#N/A	#N/A
ZNF788	-0.315173	0.580365
ZNF708	-1.99529	1.79e-05
TERB1	-0.00179218	1
ZFP92	-0.0443334	0.978997
IRF8	0.587422	0.00150888
ZNF705D	-0.256384	0.619883
MXD3	0.32772	0.340726
ZNF506	-0.818066	0.0154378
RHOXF2	#N/A	#N/A
NHLH2	#N/A	#N/A
STAT5B	0.334697	0.010646
ZNF490	0.00196226	1
ZNF516	0.606635	0.0086481
NFKB2	0.583117	0.011561
ZNF99	0.255511	0.619883
ESR1	#N/A	#N/A
DMRTA2	#N/A	#N/A
INSM1	#N/A	#N/A
SOX5	#N/A	#N/A
TBX18	0.535964	0.389729
HNF4G	-1.08158	2.14e-08
ATF1	-0.399052	0.0833306
SCRT2	#N/A	#N/A
NKX1-2	0.413003	0.488374
ZNF384	-0.489275	0.00548763
PLAGL2	-0.502114	0.000222232
POU4F2	#N/A	#N/A
NANOG	-0.135552	0.864645
ZNF81	-1.37347	0.00130587
ZNF497	-1.13021	0.0755502
NR0B2	-0.0182433	1
AC010487.3	-2.21658	0.000285179
AC004080.3	-0.252061	0.800635
ZNF135	-0.321817	0.574055
RELB	1.09917	3.23e-05
GTF2IRD1	-0.0156507	0.985316
CUX1	-0.153965	0.40539
ZNF207	0.0631964	0.840901
LTF	-0.383879	0.604581
PRDM11	-1.23361	0.0726273
BCLAF1	-0.218382	0.577996
TFB1M	-0.391272	0.123415
ZNF280C	0.12344	0.847832
PARP12	-0.171199	0.570434
GPBP1	0.649575	0.000192353
RFXANK	-0.141947	0.491618
MLLT10	-0.463817	0.00280694
KHSRP	0.46501	0.0237617
HIF1A	0.403985	0.00770106
ADNP2	1.01731	4.4e-05
CENPT	0.770972	0.0142612
CAPN15	-0.307869	0.138932
GABPB1	-1.63418	2.15e-28
MYEF2	-0.373362	0.321186
TAX1BP1	0.236414	0.113671
AKNA	0.476352	0.150645
CREBL2	0.346877	0.134146
CENPA	0.219485	0.844721
CEBPZ	-0.261219	0.0604332
PLEK	#N/A	#N/A
EPAS1	-0.0266504	0.942509
SFPQ	-0.738532	0.000607781
GON4L	-0.0968768	0.634319
PHTF1	-0.910297	0.0167416
BLZF1	0.187244	0.275347
ZNF706	0.294012	0.00619129
KIAA1549	-1.1321	0.000155909
ZNFX1	0.017101	0.975973
SLC2A4RG	0.446507	0.000702839
RBCK1	0.27403	0.417536
YEATS4	-0.522827	0.00423197
CASZ1	0.922043	7.62e-10
CC2D1A	0.27284	0.172407
ZNF414	-0.0740166	0.819271
XPA	-0.750606	0.00456352
TCF19	2.96964	7.07e-13
ZNF280D	-0.862737	2.48e-05
PREB	0.197152	0.361615
SMARCAL1	-0.497966	0.00641986
CARF	-1.27748	0.00431496
TCF25	-0.751895	1.71e-08
ZNF750	#N/A	#N/A
GABPB2	-0.593961	0.128121
TMF1	0.102942	0.754525
LYAR	-1.34189	3.66e-08
PURB	-0.682252	0.00108965
CIZ1	0.203863	0.174328
ANKRD30A	#N/A	#N/A
THYN1	-0.0792101	0.747904
SETBP1	-0.285895	0.775666
AHCTF1	-0.564206	1.3e-06
ELMSAN1	1.26318	2.3e-10
GATAD1	-0.233865	0.162385
SON	-0.0670578	0.666541
GPBP1L1	0.0912612	0.578715
ZNF326	-0.356715	0.283718
SPZ1	#N/A	#N/A
FAM170A	#N/A	#N/A
CREBRF	0.941903	0.001745
ZNF704	-0.915656	0.0911936
ZNF503	-0.724129	0.0277704
RAG1	-0.624465	0.166413
PHB	0.0264872	0.931272
TET2	0.0781638	0.732214
ZNF608	0.473817	0.0265934
ZNF280A	#N/A	#N/A
CENPX	0.185879	0.28748
CNBP	0.444371	0.0264932
NFRKB	0.839201	0.00456882
ZNF318	-0.164204	0.566365
PURG	0.249014	0.619883
CENPS	-0.910798	0.0116673
MAF1	-0.817542	8.04e-09
ZNF609	0.188483	0.0943574
DMRTC1B	0.127287	0.870954
PURA	0.03854	0.872825
NKRF	0.193939	0.369559
ZNF395	-0.465267	0.00445151
PLSCR1	-0.210492	0.257414
ZGPAT	0.367922	0.0268731
ZNF720	0.0785	0.774612
ZNF511	0.75295	0.000489219
L3MBTL3	-0.665051	0.0115445
CPEB1	#N/A	#N/A
ZNF487	-0.266514	0.475693
NME2	0.0780724	0.779204
ZNF488	-0.0146575	0.991539
DMRTC1	#N/A	#N/A
ZNF280B	-1.1132	0.0430364

## Sheet: Supplementary Table 4
Supplementary Table 4. Detected and significantly changed genes in GuMI-NB versus Static.					TF genes changed in GUMI-NB versus Static. Fold change ≥ 2 with adjusted p value <0.05.
Symbol	log2FoldChange	padj	#N/A: no applicable due to the transcript is not detected in one of the conditions in RNA-seq data		Symbol	log2FoldChange	padj
ZBTB8B	-0.17683	0.582035			TFAP4	-1.00812	0.000120315
GSX2	#N/A	#N/A			ASCL2	-1.18714	0.00188649
TBX2	#N/A	#N/A			MYB	-1.40957	1.17e-08
PAX8	-0.328687	0.357669			PITX1	1.08747	0.000667704
CREB3L1	-0.248577	0.177355			MEIS3	2.33069	1.83e-22
NKX6-1	#N/A	#N/A			ZNF385A	1.66567	2.12e-07
ZNF621	-0.187229	0.380992			IRF5	1.06749	5.31e-07
ZNF138	-0.279776	0.486162			MYBL2	-1.34107	0.000209111
ZNF654	0.225282	0.305274			ZNF467	1.65119	4.05e-16
POU3F3	#N/A	#N/A			PRDM1	1.35913	3.72e-09
ALX1	#N/A	#N/A			GTF2IRD2B	-1.14961	4.41e-05
EMX1	0.124424	0.741234			SAMD11	1.35214	0.000198129
ZNF718	-0.485138	0.267324			IRF7	1.04432	9.36e-05
VSX2	#N/A	#N/A			ZNF367	-1.1502	0.00347473
POU1F1	0.0380639	0.916482			ZNF888	-1.03448	4.41e-07
RARA	0.416248	0.00468666			HES2	1.14534	3.23e-05
TLX3	0.134192	0.656929			ZBED3	-1.09107	0.000164604
ZIC2	0.0921695	0.8451			GTF2IRD2	-1.41006	0.000167705
ZNF226	0.139003	0.518668			RUNX3	1.56203	1.56e-06
ZNF808	0.239547	0.586922			TP53	-1.18364	2.95e-17
AC067968.1	-0.389234	0.553159			ZNF662	-1.09391	0.00381
NR3C1	0.229919	0.427787			PRDM5	-1.22329	0.00134164
HIC2	0.645701	0.015289			TOX2	1.02507	0.00736939
ZNF442	0.131742	0.864337			AHRR	1.19878	0.00134572
FOSL1	-0.3882	0.20603			FOXM1	-1.18226	0.000783897
MTF1	0.383832	0.0314981			FOSB	1.2714	0.000950768
YBX3	-0.0837553	0.707594			TCF19	-1.04596	0.00961204
ZNF705A	#N/A	#N/A
NFE2	0.0716501	0.919278
RAX2	#N/A	#N/A
SP1	0.157975	0.632957
ARID3A	0.660687	0.00430875
FEZF1	#N/A	#N/A
THAP4	-0.0802685	0.742042
ZNF286A	0.274088	0.399156
FOXQ1	-0.734197	0.00698449
AIRE	#N/A	#N/A
SNAI3	0.72974	0.110913
ZNF224	-0.0397658	0.947835
ATOH8	0.0793861	0.886752
MECOM	-0.227334	0.14019
ZNF45	-0.103747	0.748348
ZNF674	0.0177045	0.996723
ZXDA	0.107055	0.890729
ST18	#N/A	#N/A
NKX6-2	#N/A	#N/A
ZNF689	-0.480244	0.0326668
ZNF449	0.0824321	0.911688
ZNF2	0.166049	0.77029
TFDP2	0.0979807	0.68913
ZBTB25	-0.243172	0.482781
PIAS4	0.0779853	0.879749
HES4	0.314533	0.069609
ZNF592	0.24253	0.246603
WT1	#N/A	#N/A
ZBTB49	-0.0961812	0.911688
PAX5	-0.00448571	0.999061
MAFG	0.456975	0.0587515
ZNF837	-0.757695	0.0126964
FOXD4	0.0129028	0.982359
GATA3	0.208612	0.755301
HOMEZ	-0.14708	0.768255
ZNF26	-0.232586	0.411117
ZSCAN20	0.0093778	0.999061
MEOX2	#N/A	#N/A
DMRTA1	0.557197	0.281386
ZNF567	0.261561	0.394604
OVOL1	0.277354	0.310625
PRRX2	0.630904	0.176442
MAFB	-0.408611	0.405325
ZNF195	-0.665307	7.42e-05
ZNF75D	-0.365272	0.139332
PIAS2	-0.0189764	0.969654
FOXJ1	0.0340733	0.963937
GRHL1	0.430073	0.0536657
KLF11	-0.493905	0.1084
ATF2	0.229236	0.296218
NFAT5	0.0865492	0.85898
MXD1	0.643444	0.0717442
SMAD3	0.393551	0.0427075
DMRT2	#N/A	#N/A
BARHL1	#N/A	#N/A
IKZF4	-0.0763144	0.916482
ZNF607	0.202862	0.607029
E2F7	-0.985777	0.0123296
ZNF595	0.15581	0.780375
ETV5	0.215227	0.729966
CSRNP3	0.0225927	0.986408
CEBPD	0.0212623	0.97126
ZNF669	-0.500643	0.0928775
TBX22	#N/A	#N/A
ZNF304	-0.0391462	0.954543
FOXN4	#N/A	#N/A
TBX6	0.594831	0.0739975
ZBED2	0.106644	0.8156
HES5	0.371405	0.385263
ZNF283	-0.164957	0.729717
PLAG1	0.165724	0.724441
ZNF512B	-0.474057	0.400453
ZNF486	#N/A	#N/A
ZMIZ2	-0.303902	0.4544
TERF2	-0.0816412	0.769793
TFAM	-0.226443	0.143026
LCORL	0.269317	0.548027
THAP5	0.200875	0.375837
TCF15	#N/A	#N/A
ZNF75A	-0.37879	0.238906
HMGB2	-0.409889	0.353584
EGR3	0.117475	0.693506
ZFP69B	-0.395533	0.505159
USF1	-0.102467	0.710006
TBR1	#N/A	#N/A
SMAD2	0.107692	0.489295
ZNF165	0.0301506	0.97451
HOXA11	0.553966	0.0467123
LMX1A	#N/A	#N/A
LHX6	-0.166089	0.829381
ZNF155	-0.0428931	0.951923
ZNF16	-0.129188	0.782767
ZNF225	0.122084	0.833055
ZSCAN10	#N/A	#N/A
HNF1B	0.0325561	0.938185
AC008758.1	0.0258308	0.99064
HOXA13	0.379263	0.00630251
MKX	#N/A	#N/A
TBX1	0.238575	0.579035
ZNF70	-0.204313	0.740528
ZNF282	-0.358467	0.0088804
PRDM13	#N/A	#N/A
ZNF786	-0.753468	0.084987
ZNF547	-0.196962	0.781027
EOMES	#N/A	#N/A
HOXB1	#N/A	#N/A
ZKSCAN3	-0.0807482	0.907637
ZNF648	#N/A	#N/A
MECP2	0.143054	0.514237
WIZ	-0.414348	0.0022548
ZNF317	0.174181	0.479438
ZGLP1	0.147757	0.809602
BACH2	-0.103865	0.86715
IRX4	#N/A	#N/A
IRF4	#N/A	#N/A
HOXA9	0.465719	0.0102302
SMAD7	0.711976	0.0244527
ZNF613	0.068852	0.918292
SOX30	0.246855	0.562366
TSC22D4	0.174713	0.416208
MEOX1	#N/A	#N/A
ZNF438	-0.427902	0.108554
TCF4	-0.14462	0.845669
ZBTB18	0.0971801	0.727192
RBPJL	#N/A	#N/A
LYL1	0.754221	0.0931221
BHLHE22	#N/A	#N/A
AC010422.6	-0.10723	0.894931
IRF3	-0.0681377	0.924094
ZNF260	0.197473	0.511829
PROX2	#N/A	#N/A
TP63	-0.0603947	0.88919
HOXA6	0.465579	0.225824
DMRTB1	#N/A	#N/A
CCDC169-SOHLH2	0.00663734	0.996535
YY2	-0.3344	0.598838
ZNF143	0.277357	0.372198
PBRM1	-0.666064	3.93e-05
ZNF841	0.450251	0.270215
ADNP	-0.0577343	0.888647
SPIB	-0.0475033	0.911027
BCL11B	-0.335809	0.198323
ZNF513	-0.441751	0.0570511
NEUROD6	#N/A	#N/A
SRF	-0.0168787	0.966884
TBXT	#N/A	#N/A
HOXD9	0.0176985	0.985892
ZBTB47	-0.0578462	0.894907
ZNF22	-0.576433	0.0180648
NFXL1	-0.296698	0.272591
ZNF543	0.0876517	0.885677
ZNF540	-0.137826	0.833026
SOX14	#N/A	#N/A
TFAP4	-1.00812	0.000120315
ASCL2	-1.18714	0.00188649
HEY1	0.331469	0.542672
EBF3	#N/A	#N/A
XBP1	0.219073	0.305073
ZNF562	0.187071	0.244608
PROP1	#N/A	#N/A
CDX4	#N/A	#N/A
SOX10	#N/A	#N/A
BORCS8-MEF2B	-0.345469	0.566952
ZNF211	-0.0117516	0.9974
ZNF266	-0.258518	0.25564
ZNF580	-0.150737	0.724441
OVOL3	#N/A	#N/A
ZNF391	-0.00787093	0.999896
ATOH1	#N/A	#N/A
ATF5	-0.731557	0.000779313
MYB	-1.40957	1.17e-08
ALX3	#N/A	#N/A
SP2	-0.00825991	0.998757
THAP2	-0.0492927	0.94909
GATA2	0.506629	0.270281
CDX2	0.168049	0.631011
OLIG2	#N/A	#N/A
SIM1	#N/A	#N/A
ZNF445	-0.0415978	0.925927
YBX2	0.8512	0.00210716
ZBTB10	0.41075	0.113761
ZIK1	-0.0289317	0.986626
ZNF611	0.0333829	0.978827
DLX2	#N/A	#N/A
RREB1	0.461974	0.00115549
GATA1	#N/A	#N/A
BHLHA15	0.150909	0.863151
SOX21	#N/A	#N/A
MAFA	0.158697	0.758843
PITX1	1.08747	0.000667704
ZNF286B	-0.109858	0.908641
TGIF2LX	#N/A	#N/A
SATB1	-0.338545	0.011494
SIM2	0.462876	0.269949
EN1	#N/A	#N/A
ZNF845	0.265764	0.441684
DRGX	#N/A	#N/A
MAX	0.219077	0.23181
ZNF696	-0.497648	0.162893
ZNF521	#N/A	#N/A
ZFP62	-0.530244	0.017256
GLI3	-0.115031	0.906766
ZBTB8A	-0.189061	0.724441
ZNF791	0.0850103	0.815822
ZFP42	#N/A	#N/A
TGIF1	0.0730439	0.87503
ZNF557	0.0857993	0.900321
MEIS3	2.33069	1.83e-22
ZNF565	-0.569769	0.10436
AC002310.5	0.276649	0.709073
DLX1	#N/A	#N/A
OLIG1	0.126199	0.673426
GCFC2	-0.366452	0.297849
ZNF124	-0.709967	0.124039
ZBTB5	0.366089	0.0543162
ZNF554	-0.0552761	0.93358
ZBTB38	0.0110447	0.983904
ZNF600	0.0702803	0.904447
BSX	#N/A	#N/A
BHLHE41	-0.317115	0.184746
ZSCAN23	0.0993131	0.913578
HOXA1	0.191515	0.724441
MLX	0.113314	0.724441
TSC22D1	0.298681	0.142124
EGR4	0.0127156	0.982359
DUXA	#N/A	#N/A
ZNF493	-0.117565	0.883892
CREBZF	-0.112491	0.860191
PAX1	#N/A	#N/A
THAP11	0.0100003	0.996515
ARID4A	-0.0934062	0.724441
ZSCAN22	0.016707	0.994834
ZNF729	#N/A	#N/A
ZNF221	0.249612	0.724441
FOXN1	0.143071	0.724441
MSGN1	#N/A	#N/A
OTX2	#N/A	#N/A
TCF7L1	0.740352	0.0322341
THAP6	-0.000211169	1
IRF2	0.234398	0.402393
TFAP2D	#N/A	#N/A
ZNF239	-0.624571	0.170706
EBF1	#N/A	#N/A
GBX1	#N/A	#N/A
REST	0.160994	0.37707
CSDE1	0.130912	0.451021
ZNF641	-0.738104	0.0648799
ZNF90	#N/A	#N/A
FOXN3	0.270968	0.27535
ZNF385A	1.66567	2.12e-07
ZNF727	#N/A	#N/A
ZNF257	#N/A	#N/A
C11orf95	-0.177362	0.707388
ZNF98	#N/A	#N/A
PPARD	0.635123	0.00162824
ZNF223	0.47654	0.0345672
ZNF561	-0.27969	0.0435128
CDX1	0.559279	0.000763941
ZBTB3	-0.510576	0.12498
TADA2B	0.087058	0.672201
LHX2	-0.0822771	0.731003
AC005324.4	-0.0268768	0.980736
MEIS2	0.0884163	0.724441
MLXIPL	0.210635	0.704065
ZNF274	-0.16649	0.384054
HOXB2	-0.2319	0.724441
ZNF816	-0.254726	0.519755
GTF3A	-0.462357	0.0477883
NKX2-4	#N/A	#N/A
ZNF134	0.178518	0.464786
ETV2	0.0866627	0.931304
POU2F1	-0.0856004	0.856703
SALL1	#N/A	#N/A
ZNF136	-0.149277	0.741234
SP140L	0.0185115	0.986626
ZNF780B	-0.438776	0.385263
IRF5	1.06749	5.31e-07
ZNF443	-0.274522	0.412349
ETV1	0.0451422	0.926776
HMG20B	0.0499703	0.771308
PGR	#N/A	#N/A
MYBL2	-1.34107	0.000209111
EGR2	#N/A	#N/A
ZNF397	-0.326589	0.0453535
NFATC2	-0.314337	0.598606
OTX1	-0.000905688	1
CREM	-0.52617	0.111707
FOXO3	0.779373	0.00595936
ZBTB6	0.0594577	0.894907
ZNF433	0.345906	0.500714
CREB1	0.290177	0.200049
POU3F4	#N/A	#N/A
ZNF672	-0.335424	0.0167476
ZNF329	0.319953	0.16938
SCRT1	#N/A	#N/A
ZNF140	-0.153224	0.664768
ZBED6	0.647223	0.0450727
ZNF765	0.182008	0.668546
CRX	-0.1541	0.628546
ZNF853	-0.0577619	0.929399
BAZ2B	0.143875	0.520256
ZNF182	-0.32305	0.198999
ZNF467	1.65119	4.05e-16
ZNF253	-0.876803	0.0079796
PRDM10	0.0342753	0.964926
ZNF333	-0.376499	0.362541
PRDM1	1.35913	3.72e-09
ZIM3	#N/A	#N/A
GATA4	#N/A	#N/A
GLIS2	0.377672	0.108435
ZNF180	-0.805046	0.00282681
ZNF366	#N/A	#N/A
SOX18	-0.0229033	0.957689
ZFP1	-0.209775	0.656929
ZNF517	-0.147094	0.844682
HOXD10	#N/A	#N/A
ZNF112	-0.129395	0.868025
CCDC88A	0.373641	0.414168
ZNF628	-0.0966871	0.8451
ZNF829	-0.124037	0.898707
TADA2A	-0.673846	0.000777057
ASCL3	#N/A	#N/A
ZNF688	-0.623959	0.0520101
ZNF784	-0.661166	0.0137327
MYOD1	#N/A	#N/A
SMAD5	-0.0818333	0.738231
GSX1	#N/A	#N/A
DMBX1	0.660886	0.0939015
ZNF419	-0.0751493	0.874711
SP110	0.361482	0.158227
SALL3	#N/A	#N/A
BBX	-0.0841055	0.729717
FEZF2	#N/A	#N/A
EBF2	0.210324	0.77029
HMGA2	0.293913	0.471598
DACH1	0.364131	0.54533
SETDB1	-0.349823	0.0814997
VAX2	-0.444076	0.197675
MEF2D	0.633515	7.51e-05
ZNF273	-0.213323	0.729717
ZNF287	-0.201492	0.724441
ZNF37A	-0.450599	0.00928365
RAX	0.509703	0.345458
OSR2	0.0950556	0.724441
ZNF763	-0.657376	0.169611
TSHZ3	#N/A	#N/A
ZNF555	0.155617	0.741597
HOXC10	#N/A	#N/A
TOX	-0.107897	0.912447
KLF8	#N/A	#N/A
ZNF235	0.0453667	0.968825
ZNF746	-0.322828	0.0661702
VAX1	#N/A	#N/A
BARX2	-0.0391561	0.939519
ZNF311	-0.00841228	0.999617
RBPJ	-0.0779615	0.896422
PDX1	0.39213	0.449838
ZXDB	-0.136479	0.724441
ZNF528	-0.142946	0.724441
BATF3	#N/A	#N/A
HOXC12	#N/A	#N/A
SMAD1	-0.188384	0.44902
ZFP91	0.0813893	0.756272
HMX2	#N/A	#N/A
ZNF416	0.138398	0.78872
ZNF776	0.122442	0.724441
SPDEF	-0.137567	0.768167
ARID3C	-0.0353135	0.977835
ZNF417	0.0345443	0.97451
FOXO1	0.0304018	0.972624
ZNF709	0.0762306	0.910615
FOXH1	-0.103834	0.916482
ZNF80	#N/A	#N/A
ZNF296	-0.20851	0.768314
ZFX	-0.239414	0.433573
SP4	0.0591731	0.963569
ID1	0.9508	1.27e-10
ZNF701	0.0541179	0.909689
CEBPB	-0.12712	0.724441
ZNF66	-0.297317	0.482852
TULP2	#N/A	#N/A
RFX1	-0.0502238	0.927821
ZNF724	-0.0309325	0.987403
GRHL2	-0.232017	0.0235875
ZNF879	0.135312	0.885082
TEAD3	0.113923	0.709073
ZNF541	0.00267473	1
ZNF610	-0.249278	0.699364
ELK4	-0.0842979	0.910017
TERF1	0.0049074	0.999195
RXRG	#N/A	#N/A
USF2	-0.034512	0.931219
ZNF35	-0.467397	0.207473
FOXO4	0.473108	0.0347683
RFX2	0.478219	0.207486
CTCFL	0.0614821	0.909455
AFF1	-0.0216475	0.962758
ZNF775	0.153071	0.858759
ELF2	0.015338	0.983904
ZNF32	-0.148452	0.805831
LHX5	0.275844	0.674248
SOHLH1	0.0972168	0.724441
NSD2	-0.0576664	0.908641
HMGB4	#N/A	#N/A
ZBTB44	-0.33693	0.0428542
ZNF444	-0.184365	0.478383
NKX2-5	#N/A	#N/A
ARID5B	0.116108	0.476781
JDP2	0.168539	0.542231
FOS	0.983563	0.000139874
BARX1	#N/A	#N/A
LIN28B	#N/A	#N/A
LHX3	#N/A	#N/A
NRF1	0.159676	0.574458
HOXC13	#N/A	#N/A
FOXS1	#N/A	#N/A
DMTF1	-0.268059	0.375133
ISL1	#N/A	#N/A
STAT3	0.27844	0.000999598
ETV6	0.217805	0.0920263
IRX3	#N/A	#N/A
ZNF627	-0.27011	0.370276
ZKSCAN5	-0.396787	0.0528567
NFATC4	0.052115	0.954499
ZNF212	0.00982388	0.9974
KLF5	0.381656	0.00115582
ZNF572	0.0638078	0.957182
HES1	0.189018	0.171314
ZNF343	0.390342	0.108922
ZNF91	-0.0971127	0.754313
THAP7	-0.195435	0.439024
GTF2IRD2B	-1.14961	4.41e-05
ONECUT1	#N/A	#N/A
ZNF79	-0.164155	0.737007
ZSCAN5C	#N/A	#N/A
TRERF1	-0.17815	0.5977
BATF	#N/A	#N/A
LHX9	0.143357	0.771796
TOX4	0.119016	0.564771
REL	0.611752	0.0203951
HOXD11	#N/A	#N/A
ZBTB34	0.192754	0.682529
ATF6B	-0.0972543	0.729717
FOXD4L6	#N/A	#N/A
ELK3	0.191237	0.729966
ZNF559	-0.0134661	0.997108
GSC2	#N/A	#N/A
ONECUT3	0.13312	0.750392
ARNT	0.30715	0.230548
ETV4	0.342972	0.538804
ZNF792	-0.26336	0.585367
IRF1	0.342195	0.013819
NFATC3	0.0670327	0.905924
PAX2	0.0888659	0.724441
ZNF222	0.308468	0.545045
KLF4	0.948943	1.06e-06
TSC22D3	0.80034	0.0122071
ZNF229	-0.0198212	0.980736
TFEC	#N/A	#N/A
ZNF668	-0.278675	0.410972
HOXD1	0.14473	0.729717
ASCL1	#N/A	#N/A
RCOR3	-0.0405314	0.940344
ZNF790	-0.165731	0.790968
ZNF605	-0.128357	0.804051
POU4F3	#N/A	#N/A
ESRRA	-0.151721	0.300912
GLIS3	-0.194062	0.522548
ZNF519	-0.768723	0.0451127
ZNF354A	-0.129911	0.729717
ZNF214	-0.0159259	0.998757
AC019117.3	0	1
ZFAT	-0.107817	0.821113
ZKSCAN4	0.184654	0.667914
AC008770.2	-0.103384	0.851318
FOXA1	-0.422021	1.38e-05
ZNF658	-0.323766	0.661522
PITX3	0.0507585	0.916321
ZNF496	-0.799285	2.4e-05
ZNF248	-0.393732	0.214472
KLF10	-0.0170635	0.989095
BCL6	0.477717	0.0715254
HKR1	-0.0170971	0.979541
TCF7L2	0.427051	0.0288596
MAEL	#N/A	#N/A
NR1H4	-0.100521	0.844682
POU5F1B	0.0472278	0.947835
ZNF316	-0.373744	0.208916
POU2F2	0.291838	0.694459
ZNF432	0.00947483	0.999061
HSF5	#N/A	#N/A
ZNF382	-0.198455	0.790096
ZNF507	-0.0727822	0.867476
MYCL	-0.0154756	0.98968
SNAI1	0.439284	0.466827
NKX6-3	#N/A	#N/A
SREBF2	0.213328	0.0273439
ZNF347	0.22199	0.744646
ZNF281	0.116289	0.722897
BNC2	#N/A	#N/A
HOXA10	0.530219	6.51e-05
SOX4	-0.413304	0.00254104
SPI1	#N/A	#N/A
ZFP90	0.11242	0.724441
ZNF23	-0.153751	0.600807
SOX11	#N/A	#N/A
MIS18BP1	-0.186036	0.699364
HLX	#N/A	#N/A
ZNF85	-0.0737171	0.944665
ZNF799	-0.20537	0.492352
MEF2C	0.698605	0.0170598
PRDM16	0.434524	0.452778
ZNF408	-0.0323169	0.964866
ZNF200	-0.0724669	0.891657
ZNF883	-0.0554145	0.965952
ZNF526	0.16859	0.647434
DBP	0.614649	0.0548525
ZNF473	0.012173	0.996535
ZNF551	0.0317313	0.970873
IKZF2	0.227008	0.425987
E4F1	-0.0382244	0.950969
OTP	#N/A	#N/A
ZNF800	0.148559	0.525291
FERD3L	#N/A	#N/A
ZNF865	-0.0472389	0.916482
ZNF707	-0.221361	0.6303
ZNF606	-0.281606	0.177654
SOX8	-0.492968	0.095498
GCM1	#N/A	#N/A
BCL6B	0.361628	0.269348
HEYL	-0.15417	0.788438
SALL4	0.147835	0.771308
ZNF18	-0.0866391	0.848741
ZSCAN5B	-0.0352706	0.938605
MTA1	-0.512328	0.0115606
NR6A1	0.160687	0.755961
JUN	0.486659	0.33598
ZNF141	-0.0616858	0.930835
NFX1	-0.0811285	0.77943
ARX	#N/A	#N/A
PEG3	#N/A	#N/A
RARB	0.496828	0.358301
NCOR2	0.592223	7.48e-06
UBTFL1	#N/A	#N/A
ZNF331	-0.146414	0.779461
ZNF778	-0.261564	0.51085
NRL	-0.307377	0.618593
MYOG	#N/A	#N/A
NOTO	#N/A	#N/A
ZNF205	0.196204	0.538503
LEF1	#N/A	#N/A
ZNF529	-0.449075	0.183644
HOXA2	-0.12343	0.898814
ZNF148	0.11181	0.644231
SMARCC1	-0.516571	9.19e-07
ZNF322	-0.0233777	0.964926
TAL2	#N/A	#N/A
EMX2	-0.153328	0.63018
KLF2	0.572688	0.247749
ZBTB22	-0.34437	0.0389848
ZNF550	0.141765	0.808859
ZFP3	-0.70986	0.10895
ZNF597	-0.000740267	1
PBX4	-0.464486	0.366334
ZNF652	0.228262	0.259154
CSDC2	#N/A	#N/A
TPRX1	#N/A	#N/A
ZFHX3	0.436294	0.0129254
ZNF358	0.22816	0.21051
FOXD1	0.833521	0.018022
STAT2	0.270487	0.517508
ZNF431	0.0537138	0.930702
SREBF1	0.200985	0.419761
ZNF69	-0.476838	0.359431
FOXB2	#N/A	#N/A
MIER1	0.300934	0.0336729
LRRFIP2	0.369572	0.358161
GATA6	-0.0507849	0.874711
HIVEP2	-0.00916968	0.988968
ZNF100	-0.449506	0.382011
SOHLH2	-0.0975955	0.724441
ZKSCAN8	-0.280588	0.413998
HOXC9	#N/A	#N/A
SP9	#N/A	#N/A
ZNF684	-0.310528	0.628546
ZNF484	0.0228862	0.986174
ZNF570	0.177618	0.756333
ZNF251	-0.152271	0.724441
NR1H3	0.101578	0.755961
ZIC3	#N/A	#N/A
FEV	0.117475	0.693506
NFYB	-0.513518	0.000745901
ZNF677	0.459406	0.417812
HOPX	0.252913	0.596586
ZNF460	0.133199	0.886942
ARID3B	0.590911	0.0429103
ZNF581	0.0912839	0.809835
GLMP	0.00786295	0.999061
ZNF649	-0.356966	0.172382
NKX1-1	#N/A	#N/A
ZNF469	-0.170389	0.797562
VEZF1	-0.0485286	0.870758
ZNF518A	-0.352281	0.10046
TFDP1	-0.389395	0.0104871
RELA	0.508312	0.0689
CREB3L3	0.0656285	0.899322
GZF1	-0.0243233	0.975921
ZNF19	-0.487213	0.202806
SAMD11	1.35214	0.000198129
RUNX2	0.372921	0.575016
HSF2	0.348876	0.182651
CARHSP1	0.815083	9.9e-12
TFCP2L1	-0.0884493	0.743212
TSHZ1	0.0523965	0.898438
ZNF234	-0.3622	0.352813
ZNF43	-0.159123	0.776096
HIF3A	0.485334	0.268443
FOXE3	0.164402	0.711144
POU5F2	-0.0812852	0.734418
NOBOX	#N/A	#N/A
FOXR2	#N/A	#N/A
ID4	0.33234	0.447341
ZNF93	-0.103602	0.878587
PTF1A	#N/A	#N/A
ZNF625	-0.0313959	0.983577
PAX6	0.0491575	0.908641
ZNF267	0.27802	0.253548
PAX7	#N/A	#N/A
BHLHE23	#N/A	#N/A
GRHL3	0.836569	0.00471374
ZNF512	-0.566267	0.0945003
ZFP2	-0.0393574	0.982359
ZNF787	0.0618466	0.835252
GMEB1	0.238175	0.375422
ZNF700	-0.179679	0.677731
SIX5	0.14387	0.707776
HOXD8	0.286128	0.559337
EBF4	0.217266	0.731003
ZNF692	-0.509513	0.180144
MYT1	#N/A	#N/A
CPHXL	#N/A	#N/A
ZNF615	0.184738	0.724441
NR2F1	0.157601	0.735088
IRF7	1.04432	9.36e-05
ZNF117	0.174365	0.8156
ZNF579	-0.00934376	0.9974
ZNF556	0.0386363	0.946999
ZNF777	-0.3375	0.14107
FOXE1	-0.0164338	0.985138
ZNF680	-0.299779	0.304941
ZIC4	#N/A	#N/A
NFYC	-0.391992	0.00321833
PRDM15	-0.193837	0.711713
ZNF468	0.3965	0.0174057
ID2	0.324553	0.6303
ZSCAN5A	-0.687244	0.128346
ISL2	#N/A	#N/A
ZNF710	-0.205427	0.399896
ZIC5	#N/A	#N/A
ZBED4	0.176913	0.401315
ZNF679	#N/A	#N/A
HMBOX1	0.0868375	0.899653
RFX5	-0.606528	0.00579423
ZNF687	0.110427	0.55461
ZNF773	-0.406764	0.259104
HOXB7	-0.0148663	0.987173
ZNF470	-0.198735	0.660134
HHEX	-0.0990762	0.89894
ANHX	#N/A	#N/A
L3MBTL1	-0.0774414	0.927675
ASCL4	#N/A	#N/A
ZNF480	-0.116364	0.729717
FOXI3	-0.0220652	0.970071
ZFP57	#N/A	#N/A
RFX8	#N/A	#N/A
GLI4	0.199949	0.718336
MBD3	-0.540315	0.000542213
ZNF732	#N/A	#N/A
TCF12	0.00488596	0.9974
ELK1	0.0688976	0.729717
DBX1	#N/A	#N/A
GFI1	-0.0530238	0.935428
ZNF726	#N/A	#N/A
SIX3	0.0879228	0.724441
ZSCAN12	-0.44349	0.111296
BATF2	0.357126	0.211198
NR5A2	-0.252298	0.133334
ZEB2	#N/A	#N/A
GTF2I	-0.66486	1.52e-08
ZNF568	0.308411	0.645132
ZNF217	0.527626	0.00196304
CDC5L	-0.0479417	0.876937
TSC22D2	0.570136	0.00165714
PIAS3	0.0586747	0.89862
IRX5	-0.147821	0.641934
ERF	0.0586598	0.818744
ZFP37	0.0347803	0.926439
ETV3	0.548328	0.00189269
TFE3	0.278404	0.104933
CTCF	-0.330993	0.0818981
EGR1	0.666504	0.160144
TFDP3	#N/A	#N/A
E2F2	-0.344822	0.618351
ZFP36L2	0.407586	0.0147089
NFIC	0.123071	0.618216
LCOR	0.223929	0.0322044
ZNF614	-0.124496	0.759428
RFX7	-0.529971	0.00483815
ZBTB7A	0.254639	0.13533
ZNF717	-0.414437	0.223592
ZNF34	-0.429608	0.478851
NR4A2	-0.703025	0.0415918
MEF2A	0.25035	0.394604
ZNF367	-1.1502	0.00347473
RCOR1	0.423718	0.0105591
ZNF264	0.127174	0.747267
ZNF441	-0.254917	0.72589
TWIST1	#N/A	#N/A
AFF4	0.235308	0.120443
STAT5A	-0.243608	0.253383
ZNF888	-1.03448	4.41e-07
AC023509.3	-0.470809	0.382828
ZNF805	-0.240417	0.724441
ZHX3	-0.291953	0.36691
ZNF584	0.318031	0.245643
PRRX1	0.00315049	1
HOXA3	-0.464264	0.0688061
E2F5	-0.354835	0.115866
KLF17	-0.0723905	0.759355
RHOXF1	0.111485	0.846742
NKX2-3	#N/A	#N/A
ZNF691	-0.0485065	0.954543
ZSCAN31	-0.602417	0.195662
ZNF337	-0.0497625	0.934579
ZNF429	-0.110654	0.909988
YY1	0.166991	0.432703
ZNF76	-0.387866	0.147682
AC020909.1	#N/A	#N/A
ZSCAN2	0.00546801	0.999061
ZNF12	-0.280239	0.228852
DNAJC1	0.0871604	0.738231
ZNF585A	0.318954	0.368753
ZNF385B	#N/A	#N/A
FOXA2	0.427016	0.206684
ZSCAN9	-0.0131744	0.994443
ZNF814	0.0745587	0.926776
ZNF697	0.473346	0.075762
ZNF462	0.0734981	0.79145
ZNF618	-0.790709	0.0638698
CREB3L2	0.655389	7.54e-07
ZNF827	-0.0923696	0.725563
ZNF77	-0.135471	0.729717
NEUROG2	#N/A	#N/A
MSC	#N/A	#N/A
NEUROD1	#N/A	#N/A
ZBTB12	-0.790492	0.00695334
ZNF629	-0.366871	0.0304585
ATOH7	0.0951675	0.908594
KLF7	0.483414	0.184332
ZBTB48	0.344032	0.230815
MESP2	-0.0458021	0.974903
FOXK1	0.279079	0.146136
ZBTB41	0.185182	0.469411
NR2C2	-0.0637632	0.895522
ZNF558	-0.0581897	0.921622
RFX4	#N/A	#N/A
SMARCC2	-0.155292	0.616229
PLAGL1	-0.120783	0.724441
ZBTB7B	0.483541	0.00809311
ZNF425	-0.341594	0.617962
HOXB4	-0.135895	0.852558
ZNF500	-0.229802	0.43285
FOXL2	#N/A	#N/A
PHOX2B	#N/A	#N/A
ISX	-0.991174	0.00434561
ZBTB21	0.284983	0.20363
ZNF582	-0.085921	0.85898
SP100	0.0427689	0.831783
ZSCAN21	0.125057	0.757144
STAT6	0.0458041	0.899313
FOXC2	0.0258545	0.98968
TCF3	-0.0719325	0.782402
LHX1	#N/A	#N/A
ID3	0.370094	0.541049
ARID5A	0.756569	0.000330195
PAX3	#N/A	#N/A
DEAF1	-0.377667	0.00248253
ZNF44	0.0316816	0.964926
KLF1	#N/A	#N/A
GATAD2B	0.173037	0.601297
SIX1	#N/A	#N/A
ONECUT2	#N/A	#N/A
ZFY	0.0728389	0.897759
ATMIN	0.0575787	0.831191
NFIA	-0.394089	0.195688
FOXI2	#N/A	#N/A
TFCP2	-0.113618	0.634147
MBD4	0.24806	0.335409
ZIC1	#N/A	#N/A
POU6F1	-0.379218	0.49508
FIGLA	#N/A	#N/A
TFAP2E	0.597304	0.229404
ZNF213	-0.2674	0.473221
ZNF17	-0.0871842	0.90908
HAND1	#N/A	#N/A
HSFX1	-0.338793	0.637301
FOXC1	0.350781	0.27927
PAX9	-0.0937888	0.898531
ZNF28	0.312593	0.243756
MNT	0.383851	0.169888
NEUROD2	-0.179332	0.728463
ZNF133	0.0334752	0.941243
BNC1	#N/A	#N/A
PRDM9	#N/A	#N/A
HNF1A	-0.231528	0.231606
ZNF653	-0.213548	0.665611
UNCX	#N/A	#N/A
TGIF2	-0.5577	0.0899638
ZSCAN32	0.129916	0.681258
ZFHX4	#N/A	#N/A
ZFP69	-0.160282	0.808976
ETV7	0.488446	0.121224
TLX1	-0.0794574	0.738231
ZNF747	-0.366336	0.375347
ATF7	0.33961	0.167634
ZNF74	-0.251145	0.448441
ETV3L	#N/A	#N/A
FIZ1	-0.534651	0.0241809
ZNF177	-0.483155	0.381269
ZKSCAN1	-0.140979	0.627292
HOXA7	-0.275261	0.663632
GATA5	#N/A	#N/A
THAP3	0.0693301	0.907497
TFEB	-0.228915	0.334562
SOX3	#N/A	#N/A
MYSM1	-0.118437	0.820224
HEY2	#N/A	#N/A
ZNF84	-0.238667	0.328032
NCOA1	0.0176109	0.971629
SUB1	-0.109163	0.724441
ZNF723	#N/A	#N/A
SOX13	0.171928	0.640574
ZBTB37	-0.751021	0.00464946
MSX1	-0.184269	0.568945
ZNF564	-0.480653	0.0224612
NKX2-1	#N/A	#N/A
ZNF292	0.103749	0.767388
ZNF749	0.0384552	0.974066
LHX4	0.122425	0.898537
HES2	1.14534	3.23e-05
HLF	#N/A	#N/A
IRF9	-0.288003	0.0392559
PPARG	0.361618	0.0144575
SHOX2	0.645924	0.109114
ZNF277	0.497298	0.0057529
ZNF878	0.0633596	0.876118
ARID1B	-0.312105	0.0538686
ZNF426	0.167908	0.49481
DLX4	0.0788395	0.818963
ZNF33B	-0.770957	0.00267391
ZNF639	0.0700931	0.805128
BARHL2	#N/A	#N/A
ZNF83	-0.199821	0.714784
HAND2	#N/A	#N/A
ZBTB42	0.0250785	0.980918
ARNTL2	-0.368528	0.204392
ZNF320	-0.302675	0.0287008
ZNF10	-0.125309	0.867376
TUB	#N/A	#N/A
ZNF107	-0.725169	0.0193445
ZFP36L1	0.565778	0.00557793
ZNF713	-0.681508	0.144757
ARID2	0.0997528	0.724441
ATF4	-0.0201109	0.982359
KMT2C	0.229494	0.318819
ZNF783	-0.42823	0.178352
HIVEP1	-0.237676	0.451165
MGA	-0.0935566	0.792186
ZNF560	0.164886	0.710383
MSX2	0.243155	0.633305
ZNF174	0.0802543	0.857014
TRPS1	0.227955	0.495332
ZNF616	-0.184354	0.635612
DNAJC2	-0.00218707	1
ATF3	0.433621	0.348726
HOXB3	-0.797529	8.03e-05
ZNF101	-0.160584	0.709471
ZNF583	0.128557	0.75809
ZNF880	0.176737	0.398495
ELF4	0.492242	0.000388436
ZHX2	-0.264839	0.324301
GSC	#N/A	#N/A
ZNF71	0.231292	0.553561
HBP1	0.222191	0.399407
HOXB8	0.0653481	0.918292
ZNF302	-0.529312	0.109134
ZFP41	-0.299864	0.606601
TBX20	#N/A	#N/A
NEUROG1	#N/A	#N/A
DUX4	#N/A	#N/A
PKNOX2	0.0189776	0.965049
SMARCA1	-0.398288	0.273313
ZSCAN18	0.449363	0.329305
ZNF334	-0.107671	0.857723
ZNF219	-0.348326	0.385105
THRA	-0.155311	0.623444
ZIM2	#N/A	#N/A
TCF24	#N/A	#N/A
ZNF181	-0.484494	0.0580693
ALX4	#N/A	#N/A
HDX	-0.135667	0.877782
ZNF530	-0.164411	0.794433
GMEB2	0.0681327	0.887238
SMAD9	0.0209932	0.994443
HOXC11	#N/A	#N/A
ZNF502	-0.148929	0.77065
ZNF114	0.00873364	0.999061
TBX4	-0.0795129	0.87348
E2F6	-0.0376996	0.942912
FOXD4L4	-0.07754	0.741234
ZNF233	-0.425328	0.273916
ZNF230	0.384603	0.413853
ZNF594	-0.149055	0.851195
TULP1	#N/A	#N/A
HOXB9	-0.589619	0.00418198
SSRP1	-0.0959819	0.713279
DLX3	#N/A	#N/A
ZBTB1	-0.3504	0.0428164
AHR	0.343707	0.0470622
ZNF660	-0.0651319	0.955303
CSRNP2	0.14648	0.619775
HIVEP3	0.0885959	0.782169
FOXJ3	0.225628	0.506834
PRDM8	-0.65075	0.0640411
RORC	-0.0101879	0.996199
CEBPG	0.0187717	0.971629
BACH1	0.312107	0.00752339
ZNF705B	#N/A	#N/A
ZNF319	-0.370415	0.326398
FOXR1	#N/A	#N/A
ZNF41	-0.68294	0.00178864
YBX1	-0.271995	0.114953
SATB2	0.353541	0.400264
ZSCAN1	#N/A	#N/A
ZNF571	-0.0221828	0.989522
NKX2-8	#N/A	#N/A
ZNF3	-0.248999	0.183558
TEAD2	0.234928	0.423035
NR5A1	0.080035	0.815822
ZNF485	-0.570368	0.220726
NR2F2	-0.112289	0.724441
ZNF491	#N/A	#N/A
SP6	0.410843	0.1847
ZNF439	-0.256818	0.724441
KLF14	#N/A	#N/A
IKZF1	#N/A	#N/A
UBP1	-0.177549	0.481686
DUXB	#N/A	#N/A
FOXA3	0.425962	0.0131663
ZBTB26	-0.226978	0.660909
ZNF215	-0.379691	0.254227
ZNF284	0.511651	0.196579
ZNF667	#N/A	#N/A
ZKSCAN2	-0.0535521	0.951704
THAP9	-0.0118037	0.999061
TCF21	#N/A	#N/A
ZNF197	0.000474359	1
ZNF549	-0.0182381	0.992513
PROX1	0.877886	0.000156776
TCFL5	0.188695	0.659264
FOSL2	0.380915	0.0181968
E2F3	-0.211228	0.641934
BAZ2A	0.334096	0.0892987
HMGB3	-0.6246	0.00079497
ZNF599	-0.331835	0.492578
ZNF492	#N/A	#N/A
ZNF232	-0.0716996	0.910345
MIER3	0.256921	0.163292
GLI1	#N/A	#N/A
ZBTB24	-0.0601445	0.910291
ZNF532	0.17218	0.814234
ZNF644	-0.208656	0.20062
HOXD3	#N/A	#N/A
UBTF	-0.443827	0.0111543
ZNF410	0.0572805	0.872279
SP140	0.0546384	0.964535
ZNF92	-0.14357	0.731003
HINFP	0.349647	0.302292
LHX8	#N/A	#N/A
AC025287.4	#N/A	#N/A
ZNF20	0.186425	0.805238
ZNF418	-0.145134	0.870135
ZBTB14	-0.408314	0.0659254
MLXIP	0.130241	0.716914
CREB3L4	-0.400438	0.327035
SCX	-0.211184	0.760028
NANOGP8	#N/A	#N/A
ZNF548	-0.00526331	0.999617
L3MBTL4	-0.0126126	0.983577
ZNF655	-0.455921	0.0419002
AC118549	#N/A	#N/A
TBX10	-0.207098	0.750952
ZNF587	0.0617498	0.886765
AC012531.3	#N/A	#N/A
ELF1	0.154978	0.647352
AC073612.1	-0.00477691	1
LIN28A	#N/A	#N/A
HMGXB4	0.111279	0.738231
ZNF396	-0.0878188	0.908641
NR2E1	#N/A	#N/A
ZNF823	-0.0756056	0.905358
STAT4	0.823679	0.048028
ZNF626	-0.000371782	1
AC105001.2	-0.438588	0.192976
TEF	0.0809515	0.802448
PPARA	0.32172	0.130093
ZNF8	-0.200087	0.659135
ZNF501	0.0572723	0.927258
ZNF454	-0.0917936	0.929117
PRDM2	0.0230201	0.947835
ETS1	0.383444	0.132981
PRDM6	#N/A	#N/A
ZBED3	-1.09107	0.000164604
ZNF354C	-0.406533	0.401818
ESX1	#N/A	#N/A
HOXB6	-0.157244	0.75715
NFKB1	-0.602386	7.48e-06
TULP3	0.114378	0.747772
RARG	0.480088	1.97e-07
ZNF705G	#N/A	#N/A
OLIG3	#N/A	#N/A
ZNF821	0.626409	0.0241118
HNF4A	-0.0631517	0.882489
TCF7	-0.601298	0.0519261
SMAD4	-0.0418262	0.90301
DMRTC2	#N/A	#N/A
ZBED5	-0.472036	0.00092957
NEUROG3	#N/A	#N/A
ESR2	-0.000679441	1
ZNF683	#N/A	#N/A
ZEB1	-0.424623	0.348726
NPAS3	#N/A	#N/A
ZNF785	-0.903544	0.000282616
HOXA4	0.0714822	0.940344
ZNF831	#N/A	#N/A
HOXB5	-0.130924	0.826757
HMGXB3	0.0423964	0.901578
ZNF227	0.121227	0.759355
ZNF446	0.0847671	0.867476
PAXBP1	-0.0760524	0.908641
HSFX2	-0.0802591	0.924754
ARID4B	0.0483394	0.815822
ZNF157	-0.0553141	0.909106
MXD4	-0.623542	0.00285125
LRRFIP1	0.389479	0.00299498
ZFP30	-0.150314	0.765014
ELF3	0.37212	0.0549857
INSM2	#N/A	#N/A
HMGA1	0.111308	0.724441
MITF	-0.290568	0.712534
MXI1	0.351194	0.16539
NR4A1	0.881654	0.0230452
ZNF585B	0.339948	0.192018
TBX21	#N/A	#N/A
TFAP2C	0.689348	0.0109213
HMG20A	0.11181	0.557472
ZNF770	-0.0835786	0.733749
KLF6	0.416854	0.132306
GLI2	0.666119	0.0758538
SIX4	0.143372	0.792186
ZNF813	-0.279964	0.478383
ZNF7	-0.083934	0.804764
FOXK2	0.0440139	0.897073
ZNF577	-0.240317	0.647729
RHOXF2B	#N/A	#N/A
ZNF623	0.0902234	0.759428
USF3	-0.302423	0.154835
SOX12	-0.460591	0.00131518
HSF4	-0.189341	0.77065
ZNF705E	#N/A	#N/A
GCM2	#N/A	#N/A
E2F4	-0.165055	0.259881
FOXP1	0.238218	0.214122
FOXF1	#N/A	#N/A
DMRT1	#N/A	#N/A
ZNF518B	0.0435356	0.934467
ZNF436	-0.0397934	0.929117
NHLH1	-0.194835	0.775999
ZBTB33	-0.318411	0.0260776
SP8	#N/A	#N/A
NR1D2	-0.0649097	0.918304
FLI1	#N/A	#N/A
REPIN1	-0.405163	1.16e-05
SNAI2	0.10812	0.859413
TFAP2A	-0.0812006	0.916482
ETS2	-0.191826	0.47605
ZNF735	#N/A	#N/A
HOXC5	#N/A	#N/A
SOX9	-0.0126137	0.989522
NR2C1	-0.342849	0.111362
NFYA	0.0896116	0.725332
NKX3-2	0.0431555	0.922066
TTF1	0.233832	0.330297
NR4A3	#N/A	#N/A
ZNF768	-0.164108	0.366809
SETDB2	-0.374941	0.203335
FOXI1	#N/A	#N/A
ZNF574	-0.213383	0.416526
FOXL1	-0.633568	0.00124004
ZNF527	-0.482785	0.354141
CIC	0.146761	0.71079
HES6	-0.560042	0.00803383
NKX2-6	#N/A	#N/A
NR1D1	0.510695	0.0629001
ZNF121	-0.0188748	0.989522
ZBTB7C	-0.229602	0.258305
ZNF619	-0.529838	0.125105
SOX2	#N/A	#N/A
ZNF131	-0.471529	0.0077739
E2F1	-0.56005	0.172665
ZNF678	-0.370266	0.346539
ZSCAN25	-0.462039	0.0260236
THAP8	-0.116552	0.878587
ZNF596	-0.456088	0.436038
ZNF622	0.310009	0.0999587
ZBTB2	0.169441	0.62401
ZSCAN26	-0.21224	0.722007
MYF6	#N/A	#N/A
ZNF236	-0.0756661	0.904234
ZNF589	-0.445932	0.149003
TWIST2	#N/A	#N/A
PATZ1	-0.380468	0.0582791
LBX1	#N/A	#N/A
ZBTB40	-0.204651	0.524259
ZSCAN16	-0.0195962	0.98297
ZNF202	-0.0806911	0.890123
ZNF782	0.0234017	0.992296
HSFX3	#N/A	#N/A
ZNF721	0.0921033	0.829732
ZNF676	#N/A	#N/A
ZXDC	-0.0157478	0.986626
ZNF576	0.388148	0.0593353
POU3F1	#N/A	#N/A
IRF6	0.637121	0.00218748
OSR1	-0.512095	0.26838
PRDM14	#N/A	#N/A
ZNF586	0.29556	0.531999
TBX19	-0.00553703	1
FOXN2	-0.203487	0.502874
EVX2	#N/A	#N/A
ZBED1	-0.70686	1.8e-07
IRX6	#N/A	#N/A
PBX2	-0.105261	0.723411
CLOCK	0.579103	1.37e-09
TAL1	#N/A	#N/A
HELT	#N/A	#N/A
DLX5	#N/A	#N/A
GTF2IRD2	-1.41006	0.000167705
HMGB1	-0.817153	1.07e-31
HMX1	#N/A	#N/A
GBX2	#N/A	#N/A
NFIX	-0.0691127	0.901958
ZNF646	-0.0861492	0.747772
ZNF479	#N/A	#N/A
AC073111.3	0.0804948	0.90908
EVX1	0.426557	0.336932
MZF1	-0.285378	0.492305
RUNX3	1.56203	1.56e-06
HOXD12	#N/A	#N/A
JUND	0.357804	0.296424
RXRB	0.0488147	0.926478
ZNF208	0.0475578	0.910641
ZNF383	-0.0483594	0.931962
ESRRB	-0.0792943	0.738231
ZNF891	-0.114593	0.892347
ZNF699	0.803057	0.0677
NR2E3	0.0148777	0.977835
ZNF335	-0.360115	0.141611
STAT1	-0.0598405	0.868374
GATAD2A	0.0287905	0.926463
ZFPM1	0.0215627	0.982359
NFE2L2	0.219309	0.0528481
ZNF276	-0.485494	0.0512456
ESRRG	-0.220042	0.759252
ZNF835	#N/A	#N/A
TP53	-1.18364	2.95e-17
ZNF514	-0.541116	0.0427272
ZFP82	0.508447	0.323906
ZNF728	#N/A	#N/A
PBX1	0.290202	0.366261
NR1I3	#N/A	#N/A
ZNF780A	-0.419447	0.130975
NPAS2	0.0261262	0.915304
ZNF154	#N/A	#N/A
RERE	-0.0162123	0.982581
NFATC1	0.446267	0.449191
SALL2	0.25237	0.729717
ATF6	0.0761679	0.734418
PBX3	0.538851	0.222946
JARID2	0.00812683	0.996535
PKNOX1	-0.247188	0.366333
ELF5	#N/A	#N/A
ZNF714	-0.124281	0.832472
NFIB	-0.325057	0.0389378
NR0B1	#N/A	#N/A
ZNF664	-0.0911189	0.546764
DACH2	#N/A	#N/A
SOX15	0.632987	0.194329
RBAK	-0.00759301	0.999061
ZNF14	-0.0963059	0.887125
CDIP1	0.078165	0.699364
VSX1	#N/A	#N/A
HOXD13	#N/A	#N/A
ZNF423	0.166069	0.839638
ZNF552	-0.19558	0.724441
ZNF730	#N/A	#N/A
ZNF781	#N/A	#N/A
AC010616.1	0.431439	0.437173
IRX1	#N/A	#N/A
ARID1A	-0.173941	0.406479
ZNF716	#N/A	#N/A
PRDM12	-0.145593	0.825887
TSHZ2	0.705095	0.127682
KLF13	0.251753	0.0601705
FOXO6	0.591644	0.21757
IRX2	#N/A	#N/A
MYBL1	-0.192983	0.729717
CEBPA	0.149768	0.669805
ZNF407	-0.472992	0.0952078
MIXL1	#N/A	#N/A
MEIS1	#N/A	#N/A
ZNF671	-0.202461	0.783819
AC138696.1	-0.284021	0.683048
ZNF630	-0.301478	0.613967
ZNF524	0.0833853	0.757576
MEF2B	0.376656	0.454866
ZNF662	-1.09391	0.00381
ZNF534	-0.242824	0.677069
PRDM5	-1.22329	0.00134164
TOX2	1.02507	0.00736939
ZNF415	0.566469	0.20274
ZBTB20	-0.331042	0.63803
ZNF740	-0.149715	0.425587
SPIC	#N/A	#N/A
TBX15	-0.0505933	0.906318
ZNF766	0.0485907	0.92809
ZNF25	-0.481928	0.0629478
PMS1	-0.426405	0.113598
MYC	-0.548528	0.0012938
SIX6	#N/A	#N/A
POU2F3	-0.23067	0.735088
EHF	0.482322	0.000491367
ZNF544	-0.188687	0.54626
NANOGNB	#N/A	#N/A
ZBTB43	0.39259	0.214122
ZNF536	#N/A	#N/A
ZNF440	-0.000761443	1
RORB	#N/A	#N/A
ZNF844	0.0653353	0.945454
ZNF263	-0.132409	0.666591
ZNF846	-0.010141	0.999061
MTA2	-0.103702	0.667984
CBFB	-0.202301	0.308452
NPAS1	0.488876	0.284743
AC022167.5	#N/A	#N/A
ZNF57	0.509299	0.0354254
EN2	#N/A	#N/A
ZFPM2	0.144791	0.811052
HESX1	0.167773	0.813773
SP3	0.0611316	0.861343
E2F8	-0.606417	0.221675
ZNF563	0.0867192	0.917407
MAFK	0.0431091	0.901578
ZNF569	#N/A	#N/A
ZNF300	-0.616589	0.148994
HES7	0.481081	0.401315
NR1I2	0.376825	0.0740763
SOX7	0.378703	0.237248
ZBTB39	-0.467615	0.0444824
ZNF398	-0.222817	0.342137
ZNF420	0.162817	0.737007
NCOR1	0.156804	0.540417
SHOX	#N/A	#N/A
CEBPE	#N/A	#N/A
LITAF	0.587548	1.27e-07
SEBOX	#N/A	#N/A
ZBTB11	0.0686486	0.838051
FOXP2	0.0540293	0.899322
TLX2	#N/A	#N/A
TOX3	0.314256	0.261977
NR3C2	0.105987	0.724441
POU5F1	-0.202067	0.724441
ZNF573	-0.260419	0.724441
ZNF350	0.183291	0.724441
ZNF324	0.0741275	0.874711
ZBTB32	#N/A	#N/A
ZNF394	0.464174	0.0109213
FOXD4L5	#N/A	#N/A
AHRR	1.19878	0.00134572
PRDM4	0.0811442	0.724441
GFI1B	0.0881705	0.724441
ZNF341	0.543125	0.0369584
KLF15	0.0669365	0.824502
ZMIZ1	0.781334	4.71e-11
ZSCAN4	#N/A	#N/A
ZNF850	0.0587242	0.963592
ZNF256	0.480266	0.161259
ZBTB46	0.316001	0.254057
HSFY1	#N/A	#N/A
HSFY2	0.0906233	0.724441
HOXC8	#N/A	#N/A
ZNF33A	-0.1502	0.711599
ARNTL	0.596607	0.00920737
RLF	0.185828	0.568791
SOX1	#N/A	#N/A
DMRT3	#N/A	#N/A
ZNF624	-0.208783	0.708006
NPAS4	#N/A	#N/A
ZSCAN30	-0.218074	0.547146
GLIS1	#N/A	#N/A
ZNF146	0.00814062	0.996535
FOXM1	-1.18226	0.000783897
AC092329.3	#N/A	#N/A
SIX2	0.144081	0.800843
KLF18	#N/A	#N/A
MESP1	-0.115595	0.906766
BHLHE40	0.726266	0.00255141
ZNF483	0.283898	0.619045
HES3	#N/A	#N/A
RUNX1	-0.202583	0.423551
ZNF430	0.190756	0.675607
MYNN	-0.116753	0.750239
HSFX4	#N/A	#N/A
ZNF711	0.517396	0.216081
TBX5	#N/A	#N/A
POU6F2	#N/A	#N/A
RXRA	0.474967	0.00809311
WDHD1	-0.859687	0.00767907
LBX2	0.022764	0.994443
ZNF764	-0.239687	0.58033
RFX6	#N/A	#N/A
SOX17	#N/A	#N/A
ZFP91-CNTF	0.277048	0.605792
ZHX1	0.065798	0.740788
ZNF48	-0.138992	0.800843
SP7	#N/A	#N/A
CSRNP1	0.323906	0.226723
DLX6	#N/A	#N/A
HSF1	0.312818	0.0621655
ERG	#N/A	#N/A
MAF	0.11681	0.90473
ZNF404	0.209532	0.724441
AL033529.1	#N/A	#N/A
ZNF275	-0.234509	0.541382
RFX3	0.0569346	0.90473
MAZ	-0.418615	4.54e-07
IKZF5	-0.138824	0.731003
KLF9	0.188724	0.691069
ZNF665	0.0512747	0.965391
ZNF682	#N/A	#N/A
ZNF566	-0.490572	0.0528567
FOXB1	#N/A	#N/A
DBX2	#N/A	#N/A
FOXG1	#N/A	#N/A
JUNB	0.731361	0.00656523
DPRX	#N/A	#N/A
MAFF	0.161063	0.707814
SRY	#N/A	#N/A
FOXP4	0.0428262	0.902572
MYRF	0.444132	0.0295322
AFF2	0.0607521	0.871846
OVOL2	0.329691	0.480446
TGIF2LY	#N/A	#N/A
ZSCAN29	-0.260609	0.282283
ZNF852	-0.353996	0.527367
TCF23	#N/A	#N/A
FOSB	1.2714	0.000950768
BHMG1	#N/A	#N/A
NKX2-2	#N/A	#N/A
POU3F2	#N/A	#N/A
NR2F6	0.331301	0.00841198
BCL11A	-0.0260257	0.989522
AC115220.1	0.0884163	0.724441
ZNF268	-0.436848	0.0664118
TULP4	0.0938675	0.756497
ASCL5	-0.0521709	0.945175
HIC1	-0.172253	0.812024
ZBTB45	0.0491763	0.902998
ZNF836	-0.0104206	0.999061
ZNF670	-0.0325338	0.978062
ZFHX2	0.376846	0.56906
FOXF2	#N/A	#N/A
SMARCE1	-0.259029	0.0100392
ZNF789	-0.647602	0.142126
MYT1L	#N/A	#N/A
ZNF24	-0.114977	0.707364
TBX3	0.242159	0.678954
NEUROD4	#N/A	#N/A
AR	0.0561773	0.872656
MBD2	0.176591	0.0455442
ZNF189	-0.176206	0.600311
PHOX2A	#N/A	#N/A
ZFP64	-0.285331	0.329871
SMAD6	-0.246016	0.512117
THAP10	-0.020497	0.994443
AC073111.5	#N/A	#N/A
FOXD4L3	#N/A	#N/A
TP73	-0.14615	0.857026
ZNF587B	-0.357351	0.268598
HOXB13	-0.24493	0.215276
BHLHA9	#N/A	#N/A
ZNF184	0.392133	0.119467
ZNF471	-0.00242141	0.999975
HOXA5	0.122178	0.724441
ZNF362	-0.697945	0.117631
ZBTB17	0.00668552	0.999061
ZNF160	-0.0445983	0.916482
GABPA	0.0505272	0.880789
ZNF142	-0.248183	0.492063
ZNF771	0.257258	0.718892
THAP12	-0.391326	0.0579484
HMX3	#N/A	#N/A
ZNF736	-0.549988	0.251651
ZFP14	0.266132	0.566331
RORA	0.080965	0.923424
PAX4	#N/A	#N/A
ZBTB4	0.0880375	0.699364
HOXC4	#N/A	#N/A
CREB5	-0.297338	0.599265
POU4F1	0.961442	0.0172511
KLF12	0.561942	0.0460794
ZNF345	-0.0722133	0.949155
TEAD1	0.266487	0.209047
LMX1B	0.0889888	0.724441
PIAS1	0.295647	0.131999
NR1H2	0.0468932	0.900596
ZNF324B	-0.246551	0.649292
MYCN	-0.0531925	0.943831
ZNF175	0.0144984	0.993911
VENTX	-0.0301764	0.957575
ZNF559-ZNF177	-0.0663698	0.94703
VDR	-0.0767989	0.729717
ZNF546	-0.357323	0.598716
AFF3	#N/A	#N/A
MBD1	0.0547496	0.907956
KLF16	0.119309	0.514416
ZNF737	0.0320205	0.987147
ZNF169	-0.322033	0.574433
ZNF695	-0.237578	0.729717
SP5	-0.051962	0.965049
CAMTA2	0.0951064	0.746122
SOX6	-0.70631	0.116577
CAMTA1	0.330798	0.0602432
DDIT3	-0.344825	0.459485
ZNF525	-0.142345	0.729717
LEUTX	#N/A	#N/A
AC092835.1	-0.180382	0.575996
ZKSCAN7	-0.211455	0.724441
ZNF285	-0.163311	0.797287
RCOR2	-0.0596423	0.907512
ARGFX	#N/A	#N/A
ZNF30	-0.404422	0.42308
MNX1	-0.493798	0.0348478
MYF5	#N/A	#N/A
ZNF354B	-0.496572	0.211246
NKX3-1	-0.228993	0.724441
KLF3	0.295185	0.186112
FOXD4L1	#N/A	#N/A
PITX2	#N/A	#N/A
ZNF772	-0.119632	0.800843
ZBTB16	#N/A	#N/A
ZNF575	-0.312195	0.650257
ZNF620	0.0718542	0.948052
ZNF761	0.0807869	0.810118
ZNF793	-0.133557	0.731003
ZNF254	-0.297718	0.30214
TFAP2B	#N/A	#N/A
SNAPC4	-0.278185	0.444693
ZNF675	-0.203263	0.695334
ZNF860	0.164889	0.836402
FOXD3	#N/A	#N/A
ZNF132	-0.227451	0.709057
NFE2L3	0.167737	0.664793
ZNF510	-0.156671	0.711817
HOXC6	#N/A	#N/A
THRB	0.483744	0.0461166
ZNF774	-0.158106	0.738231
ZFP28	0.398643	0.513286
NFE2L1	0.0135066	0.97126
HOXD4	#N/A	#N/A
ZNF681	-0.0584568	0.927675
NFIL3	0.232498	0.623787
FOXP3	0.0474095	0.913052
CUX2	#N/A	#N/A
CREB3	0.238812	0.101288
ARNT2	-0.320483	0.608922
MTA3	0.146797	0.242809
AEBP2	0.112956	0.582035
TEAD4	-0.258384	0.623291
ZNF250	-0.0448587	0.953086
FOXD2	-0.0700836	0.841502
JAZF1	0.310454	0.448946
MYRFL	0.0758874	0.91435
THAP1	-0.0658563	0.933255
ZNF578	-0.306248	0.677731
ZNF461	0.126534	0.774795
IKZF3	-0.0343162	0.967474
FOXJ2	0.269002	0.431692
AC187653.1	#N/A	#N/A
ZNF788	0.113912	0.699501
ZNF708	-0.152873	0.819983
TERB1	-0.0734644	0.846871
ZFP92	-0.0644023	0.908146
IRF8	-0.743632	7.53e-05
ZNF705D	0.0908941	0.724441
MXD3	0.124546	0.858612
ZNF506	-0.166905	0.741498
RHOXF2	#N/A	#N/A
NHLH2	#N/A	#N/A
STAT5B	-0.108996	0.676617
ZNF490	-0.0788445	0.939962
ZNF516	0.393384	0.154835
NFKB2	0.0776883	0.908594
ZNF99	-0.0792943	0.738231
ESR1	#N/A	#N/A
DMRTA2	#N/A	#N/A
INSM1	#N/A	#N/A
SOX5	#N/A	#N/A
TBX18	#N/A	#N/A
HNF4G	-0.238601	0.372036
ATF1	-0.0679211	0.899466
SCRT2	#N/A	#N/A
NKX1-2	#N/A	#N/A
ZNF384	-0.0112155	0.994443
PLAGL2	0.33808	0.0085712
POU4F2	#N/A	#N/A
NANOG	0.0907075	0.724441
ZNF81	0.233988	0.724441
ZNF497	-0.397554	0.531957
NR0B2	-0.745685	0.0813872
AC010487.3	-0.0958445	0.902943
AC004080.3	0.539086	0.129724
ZNF135	0.0963624	0.775739
RELB	-0.381	0.271806
GTF2IRD1	0.532515	0.0155294
CUX1	0.357699	0.00321833
ZNF207	0.0837634	0.738231
LTF	0.0902958	0.851959
PRDM11	-0.722134	0.115763
BCLAF1	-0.555825	0.0014684
TFB1M	-0.101916	0.800843
ZNF280C	0.329976	0.529281
PARP12	0.0953287	0.824613
GPBP1	0.234991	0.257571
RFXANK	-0.101365	0.698506
MLLT10	-0.150883	0.555636
KHSRP	-0.118315	0.624911
HIF1A	0.612013	3.07e-06
ADNP2	0.23199	0.432553
CENPT	-0.377273	0.345257
CAPN15	-0.0810542	0.809787
GABPB1	0.116929	0.699608
MYEF2	-0.483092	0.172878
TAX1BP1	0.0585579	0.752977
AKNA	-0.184833	0.592163
CREBL2	0.273011	0.327099
CENPA	-0.567051	0.264056
CEBPZ	0.0303147	0.944954
PLEK	#N/A	#N/A
EPAS1	0.646165	6.01e-06
SFPQ	-0.501889	0.0908803
GON4L	-0.0807458	0.801869
PHTF1	0.188765	0.724441
BLZF1	0.0416473	0.934522
ZNF706	0.234488	0.0326112
KIAA1549	-0.39924	0.278747
ZNFX1	0.155261	0.418
SLC2A4RG	0.0953839	0.738854
RBCK1	0.427282	0.180924
YEATS4	-0.480428	0.0279843
CASZ1	0.426633	0.0193445
CC2D1A	-0.0561451	0.908594
ZNF414	-0.14533	0.724441
XPA	-0.120992	0.781292
TCF19	-1.04596	0.00961204
ZNF280D	-0.381484	0.0757003
PREB	0.257056	0.203365
SMARCAL1	-0.177517	0.542599
CARF	-0.505472	0.217225
TCF25	-0.338247	0.00861615
ZNF750	#N/A	#N/A
GABPB2	-0.343329	0.442589
TMF1	0.334058	0.257851
LYAR	-0.491666	0.0850069
PURB	0.00895244	0.993803
CIZ1	-0.0921946	0.724441
ANKRD30A	#N/A	#N/A
THYN1	-0.0418306	0.921574
SETBP1	-0.0867424	0.927125
AHCTF1	0.139027	0.589637
ELMSAN1	0.551551	0.00391531
GATAD1	-0.126119	0.738231
SON	-0.224553	0.023349
GPBP1L1	0.145799	0.543235
ZNF326	-0.547402	0.0546075
SPZ1	#N/A	#N/A
FAM170A	#N/A	#N/A
CREBRF	-0.0512751	0.940962
ZNF704	-0.36777	0.569825
ZNF503	0.694135	0.027959
RAG1	0.22871	0.720225
PHB	-0.255415	0.114048
TET2	0.236582	0.178818
ZNF608	0.0445301	0.944304
ZNF280A	-0.07754	0.741234
CENPX	0.207083	0.214244
CNBP	0.307233	0.161602
NFRKB	-0.0058522	0.999617
ZNF318	-0.716214	5.69e-05
PURG	#N/A	#N/A
CENPS	-0.422098	0.244127
MAF1	0.163149	0.371463
ZNF609	0.38058	0.00399657
DMRTC1B	-0.00242141	0.999975
PURA	0.359733	0.0348736
NKRF	0.11859	0.724441
ZNF395	-0.073305	0.872865
PLSCR1	0.374018	0.000185568
ZGPAT	-0.188925	0.471002
ZNF720	-0.0101275	0.994443
ZNF511	-0.37704	0.090912
L3MBTL3	-0.139408	0.738517
CPEB1	#N/A	#N/A
ZNF487	0.420751	0.272015
NME2	-0.444935	0.00339772
ZNF488	-0.2938	0.424755
DMRTC1	-0.0832738	0.731003
ZNF280B	0.10436	0.910802
