# Supplementary material for: Faecalibacterium prausnitzii A2-165 metabolizes host- and media-derived chemicals and induces transcriptional changes in colonic epithelium in GuMI human gut microphysiological system
Source: Microbiome Res Rep. 2024 May 22;3(3):30. doi: 10.20517/mrr.2024.14 (PMC11480719; doi:10.20517/mrr.2024.14)
Supplement: Supplementary file 3 [file mrr-3-3-30-SupplementaryMaterials.zip]

Archive with 3 entries (2 files):
- mrr3014-SupplementaryMaterials/
- mrr3014-SupplementaryMaterials/mrr3014-SupplementaryMaterials.pdf
- mrr3014-SupplementaryMaterials/mrr3014.xml
